# Supplementary material for: Accelerated aging-related transcriptome alterations in neurovascular unit cells in the brain of Alzheimer’s disease
Source: Front Aging Neurosci. 2022 Aug 18;14:949074. doi: 10.3389/fnagi.2022.949074 (PMC9435434; doi:10.3389/fnagi.2022.949074)
Supplement: Supplementary file 2 [file Table_1.XLS]

## Sheet: Table S1
Supplementary table S1: 307 aging-related genes (AGs) downloaded from HAGR
ID	Symbol	Name	Uniprot
1	GHR	growth hormone receptor	GHR_HUMAN
2	GHRH	growth hormone releasing hormone	SLIB_HUMAN
3	SHC1	SHC (Src homology 2 domain containing) transforming protein 1	SHC1_HUMAN
4	POU1F1	POU class 1 homeobox 1	PIT1_HUMAN
5	PROP1	PROP paired-like homeobox 1	PROP1_HUMAN
6	TP53	tumor protein p53	P53_HUMAN
7	TERC	telomerase RNA component	TERC
8	TERT	telomerase reverse transcriptase	TERT_HUMAN
9	ATM	ATM serine/threonine kinase	ATM_HUMAN
10	PLAU	plasminogen activator, urokinase	UROK_HUMAN
11	ERCC2	excision repair cross-complementation group 2	ERCC2_HUMAN
12	ERCC8	excision repair cross-complementation group 8	ERCC8_HUMAN
13	WRN	Werner syndrome, RecQ helicase-like	WRN_HUMAN
14	LMNA	lamin A/C	LMNA_HUMAN
15	IGF1R	insulin-like growth factor 1 receptor	IGF1R_HUMAN
16	TXN	thioredoxin	THIO_HUMAN
17	KL	klotho	KLOT_HUMAN
18	E2F1	E2F transcription factor 1	E2F1_HUMAN
19	PTPN11	protein tyrosine phosphatase, non-receptor type 11	PTN11_HUMAN
20	NFKB2	nuclear factor of kappa light polypeptide gene enhancer in B-cells 2 (p49/p100)	NFKB2_HUMAN
21	STAT5B	signal transducer and activator of transcription 5B	STA5B_HUMAN
22	STAT3	signal transducer and activator of transcription 3 (acute-phase response factor)	STAT3_HUMAN
23	STAT5A	signal transducer and activator of transcription 5A	STA5A_HUMAN
24	NRG1	neuregulin 1	NRG1_HUMAN
25	HDAC3	histone deacetylase 3	HDAC3_HUMAN
26	GH1	growth hormone 1	SOMA_HUMAN
27	IL7R	interleukin 7 receptor	IL7RA_HUMAN
28	IGF1	insulin-like growth factor 1 (somatomedin C)	IGF1
29	IGF2	insulin-like growth factor 2	IGF2_HUMAN
30	INS	insulin	INS_HUMAN
31	NGF	nerve growth factor (beta polypeptide)	NGF_HUMAN
32	IRS1	insulin receptor substrate 1	IRS1_HUMAN
33	PTPN1	protein tyrosine phosphatase, non-receptor type 1	PTN1_HUMAN
34	IRS2	insulin receptor substrate 2	IRS2_HUMAN
35	AKT1	v-akt murine thymoma viral oncogene homolog 1	AKT1_HUMAN
36	PIK3CB	phosphatidylinositol-4,5-bisphosphate 3-kinase, catalytic subunit beta	PK3CB_HUMAN
37	NGFR	nerve growth factor receptor	TNR16_HUMAN
38	HRAS	Harvey rat sarcoma viral oncogene homolog	RASH_HUMAN
39	MYC	v-myc avian myelocytomatosis viral oncogene homolog	MYC_HUMAN
40	EGFR	epidermal growth factor receptor	EGFR_HUMAN
41	ERBB2	erb-b2 receptor tyrosine kinase 2	ERBB2_HUMAN
42	INSR	insulin receptor	INSR_HUMAN
43	NCOR1	nuclear receptor corepressor 1	NCOR1_HUMAN
44	NBN	nibrin	NBN_HUMAN
45	JUND	jun D proto-oncogene	JUND_HUMAN
46	IL2	interleukin 2	IL2_HUMAN
47	PDGFB	platelet-derived growth factor beta polypeptide	PDGFB_HUMAN
48	EGF	epidermal growth factor	EGF_HUMAN
49	IL2RG	interleukin 2 receptor, gamma	IL2RG_HUMAN
50	FOS	FBJ murine osteosarcoma viral oncogene homolog	FOS_HUMAN
51	PDGFRB	platelet-derived growth factor receptor, beta polypeptide	PGFRB_HUMAN
52	EPOR	Erythropoietin receptor	EPOR_HUMAN
53	SST	somatostatin	SMS_HUMAN
54	PRKCD	protein kinase C, delta	KPCD_HUMAN
55	PPARA	peroxisome proliferator-activated receptor alpha	PPARA_HUMAN
56	RET	ret proto-oncogene	RET_HUMAN
57	PLCG2	phospholipase C, gamma 2 (phosphatidylinositol-specific)	PLCG2_HUMAN
58	PEX5	peroxisomal biogenesis factor 5	PEX5_HUMAN
59	TCF3	transcription factor 3	TFE2_HUMAN
60	PARP1	poly (ADP-ribose) polymerase 1	PARP1_HUMAN
61	BRCA1	breast cancer 1, early onset	BRCA1_HUMAN
62	PIN1	peptidylprolyl cis/trans isomerase, NIMA-interacting 1	PIN1_HUMAN
63	PTEN	phosphatase and tensin homolog	PTEN_HUMAN
64	CREBBP	CREB binding protein	CBP_HUMAN
65	HIF1A	hypoxia inducible factor 1, alpha subunit (basic helix-loop-helix transcription factor)	HIF1A_HUMAN
66	UBB	ubiquitin B	UBIQ_HUMAN
67	RPA1	replication protein A1, 70kDa	RFA1_HUMAN
68	BLM	Bloom syndrome, RecQ helicase-like	BLM_HUMAN
69	BCL2	B-cell CLL/lymphoma 2	BCL2_HUMAN
70	S100B	S100 calcium binding protein B	S100B_HUMAN
71	VCP	valosin containing protein	TERA_HUMAN
72	POLG	polymerase (DNA directed), gamma	DPOG1_HUMAN
73	IGFBP3	insulin-like growth factor binding protein 3	IBP3_HUMAN
74	HSP90AA1	heat shock protein 90kDa alpha (cytosolic), class A member 1	HS90A_HUMAN
75	NR3C1	nuclear receptor subfamily 3, group C, member 1 (glucocorticoid receptor)	GCR_HUMAN
76	EGR1	early growth response 1	EGR1_HUMAN
77	VEGFA	vascular endothelial growth factor A	VEGFA_HUMAN
78	ABL1	ABL proto-oncogene 1, non-receptor tyrosine kinase	ABL1_HUMAN
79	BRCA2	breast cancer 2, early onset	BRCA2_HUMAN
80	TOP2A	topoisomerase (DNA) II alpha	TOP2A_HUMAN
81	TOP2B	topoisomerase (DNA) II beta	TOP2B_HUMAN
82	NFKB1	nuclear factor of kappa light polypeptide gene enhancer in B-cells 1	NFKB1_HUMAN
83	TOP1	topoisomerase (DNA) I	TOP1_HUMAN
84	RAD51	RAD51 recombinase	RAD51_HUMAN
85	UBE2I	ubiquitin-conjugating enzyme E2I	UBC9_HUMAN
86	TNF	tumor necrosis factor	TNFA_HUMAN
87	PDPK1	3-phosphoinositide dependent protein kinase 1	PDPK1_HUMAN
88	CEBPA	CCAAT/enhancer binding protein (C/EBP), alpha	CEBPA_HUMAN
89	CEBPB	CCAAT/enhancer binding protein (C/EBP), beta	CEBPB_HUMAN
90	MXI1	MAX interactor 1, dimerization protein	MXI1_HUMAN
91	TGFB1	transforming growth factor, beta 1	TGFB1_HUMAN
92	ERCC6	excision repair cross-complementation group 6	ERCC6_HUMAN
93	STK11	serine/threonine kinase 11	STK11_HUMAN
94	EP300	E1A binding protein p300	EP300_HUMAN
95	APTX	aprataxin	APTX_HUMAN
96	PML	promyelocytic leukemia	PML_HUMAN
97	GSK3B	glycogen synthase kinase 3 beta	GSK3B_HUMAN
98	HTT	huntingtin	HD_HUMAN
99	PRKCA	protein kinase C, alpha	KPCA_HUMAN
100	SSTR3	somatostatin receptor 3	SSR3_HUMAN
101	HELLS	helicase, lymphoid-specific	HELLS_HUMAN
102	APOC3	apolipoprotein C-III	APOC3_HUMAN
103	EEF2	eukaryotic translation elongation factor 2	EF2_HUMAN
104	ERCC3	excision repair cross-complementation group 3	ERCC3_HUMAN
105	TERF1	telomeric repeat binding factor (NIMA-interacting) 1	TERF1_HUMAN
106	PRKDC	protein kinase, DNA-activated, catalytic polypeptide	PRKDC_HUMAN
107	CAT	catalase	CATA_HUMAN
109	ERCC5	excision repair cross-complementation group 5	ERCC5_HUMAN
110	AR	androgen receptor	ANDR_HUMAN
111	GTF2H2	general transcription factor IIH, polypeptide 2, 44kDa	TF2H2_HUMAN
112	XRCC5	X-ray repair complementing defective repair in Chinese hamster cells 5 (double-strand-break rejoining)	XRCC5_HUMAN
113	PCNA	proliferating cell nuclear antigen	PCNA_HUMAN
114	FEN1	flap structure-specific endonuclease 1	FEN1_HUMAN
115	FAS	Fas cell surface death receptor	TNR6_HUMAN
116	TERF2	telomeric repeat binding factor 2	TERF2_HUMAN
117	XRCC6	X-ray repair complementing defective repair in Chinese hamster cells 6	KU70_HUMAN
118	POLD1	polymerase (DNA directed), delta 1, catalytic subunit	DPOD1_HUMAN
119	BAX	BCL2-associated X protein	BAX_HUMAN
120	RB1	retinoblastoma 1	RB_HUMAN
121	EMD	emerin	EMD_HUMAN
122	GRB2	growth factor receptor-bound protein 2	GRB2_HUMAN
123	FOXO3	forkhead box O3	FOXO3_HUMAN
124	FOXO1	forkhead box O1	FOXO1_HUMAN
125	HSF1	heat shock transcription factor 1	HSF1_HUMAN
126	XPA	xeroderma pigmentosum, complementation group A	XPA_HUMAN
127	MSRA	methionine sulfoxide reductase A	MSRA_HUMAN
128	RECQL4	RecQ helicase-like 4	RECQ4_HUMAN
129	SOD2	superoxide dismutase 2, mitochondrial	SODM_HUMAN
130	SOD1	superoxide dismutase 1, soluble	SODC_HUMAN
131	FOXM1	forkhead box M1	FOXM1_HUMAN
132	COQ7	coenzyme Q7 homolog, ubiquinone (yeast)	COQ7_HUMAN
133	CACNA1A	calcium channel, voltage-dependent, P/Q type, alpha 1A subunit	CAC1A_HUMAN
134	LRP2	low density lipoprotein receptor-related protein 2	LRP2_HUMAN
135	AIFM1	apoptosis-inducing factor, mitochondrion-associated, 1	AIFM1_HUMAN
136	UCHL1	ubiquitin carboxyl-terminal esterase L1 (ubiquitin thiolesterase)	UCHL1_HUMAN
137	APP	amyloid beta (A4) precursor protein	A4_HUMAN
138	APOE	apolipoprotein E	APOE_HUMAN
139	A2M	alpha-2-macroglobulin	A2MG_HUMAN
140	SNCG	synuclein, gamma (breast cancer-specific protein 1)	SYUG_HUMAN
141	PRDX1	peroxiredoxin 1	PRDX1_HUMAN
142	PON1	paraoxonase 1	PON1_HUMAN
143	RELA	v-rel avian reticuloendotheliosis viral oncogene homolog A	TF65_HUMAN
144	IL6	interleukin 6	IL6_HUMAN
145	RGN	regucalcin	RGN_HUMAN
146	ATP5O	ATP synthase, H+ transporting, mitochondrial F1 complex, O subunit	ATPO_HUMAN
147	RAD52	RAD52 homolog, DNA repair protein	RAD52_HUMAN
148	TOP3B	topoisomerase (DNA) III beta	TOP3B_HUMAN
149	ERCC1	excision repair cross-complementation group 1	ERCC1_HUMAN
150	SIRT1	sirtuin 1	SIR1_HUMAN
151	HDAC1	histone deacetylase 1	HDAC1_HUMAN
152	HSPA9	heat shock 70kDa protein 9 (mortalin)	GRP75_HUMAN
153	GPX1	glutathione peroxidase 1	GPX1_HUMAN
154	GSR	glutathione reductase	GSHR_HUMAN
155	GSS	glutathione synthetase	GSHB_HUMAN
156	GSTA4	glutathione S-transferase alpha 4	GSTA4_HUMAN
157	GSTP1	glutathione S-transferase pi 1	GSTP1_HUMAN
158	MT-CO1	mitochondrially encoded cytochrome c oxidase I	COX1_HUMAN
159	HSPD1	heat shock 60kDa protein 1 (chaperonin)	CH60_HUMAN
160	HSPA1A	heat shock 70kDa protein 1A	HS71A_HUMAN
161	HSPA1B	heat shock 70kDa protein 1B	HSPA1B
162	PCMT1	protein-L-isoaspartate (D-aspartate) O-methyltransferase	PIMT_HUMAN
163	MAPK8	mitogen-activated protein kinase 8	MK08_HUMAN
164	YWHAZ	tyrosine 3-monooxygenase/tryptophan 5-monooxygenase activation protein, zeta	1433Z_HUMAN
165	PTK2B	protein tyrosine kinase 2 beta	FAK2_HUMAN
166	PTK2	protein tyrosine kinase 2	FAK1_HUMAN
167	IL7	interleukin 7	IL7_HUMAN
168	MAPK14	mitogen-activated protein kinase 14	MK14_HUMAN
169	FGFR1	fibroblast growth factor receptor 1	FGFR1_HUMAN
170	SP1	Sp1 transcription factor	SP1_HUMAN
171	FLT1	fms-related tyrosine kinase 1	VGFR1_HUMAN
172	JUN	jun proto-oncogene	JUN_HUMAN
173	MED1	mediator complex subunit 1	MED1_HUMAN
174	MAPK9	mitogen-activated protein kinase 9	MK09_HUMAN
175	MAPK3	mitogen-activated protein kinase 3	MK03_HUMAN
176	HMGB1	high mobility group box 1	HMGB1_HUMAN
177	CCNA2	cyclin A2	CCNA2_HUMAN
178	HMGB2	high mobility group box 2	HMGB2_HUMAN
179	MAP3K5	mitogen-activated protein kinase kinase kinase 5	M3K5_HUMAN
180	TAF1	TAF1 RNA polymerase II, TATA box binding protein (TBP)-associated factor, 250kDa	TAF1_HUMAN
181	LMNB1	lamin B1	LMNB1_HUMAN
182	SDHC	succinate dehydrogenase complex, subunit C, integral membrane protein, 15kDa	C560_HUMAN
183	FOXO4	forkhead box O4	FOXO4_HUMAN
184	HESX1	HESX homeobox 1	HESX1_HUMAN
185	PIK3R1	phosphoinositide-3-kinase, regulatory subunit 1 (alpha)	P85A_HUMAN
186	BSCL2	Berardinelli-Seip congenital lipodystrophy 2 (seipin)	BSCL2_HUMAN
187	AGPAT2	1-acylglycerol-3-phosphate O-acyltransferase 2	PLCB_HUMAN
188	BMI1	BMI1 proto-oncogene, polycomb ring finger	BMI1_HUMAN
189	EEF1A1	eukaryotic translation elongation factor 1 alpha 1	EF1A1_HUMAN
190	TFAP2A	transcription factor AP-2 alpha (activating enhancer binding protein 2 alpha)	AP2A_HUMAN
191	BDNF	brain-derived neurotrophic factor	BDNF_HUMAN
192	CREB1	cAMP responsive element binding protein 1	CREB1_HUMAN
193	ATF2	activating transcription factor 2	ATF2_HUMAN
194	TBP	TATA box binding protein	TBP_HUMAN
195	APEX1	APEX nuclease (multifunctional DNA repair enzyme) 1	APEX1_HUMAN
196	HBP1	HMG-box transcription factor 1	HBP1_HUMAN
197	BUB1B	BUB1 mitotic checkpoint serine/threonine kinase B	BUB1B_HUMAN
198	PTGS2	prostaglandin-endoperoxide synthase 2 (prostaglandin G/H synthase and cyclooxygenase)	PGH2_HUMAN
199	HSPA8	heat shock 70kDa protein 8	HSP7C_HUMAN
200	SIN3A	SIN3 transcription regulator family member A	SIN3A_HUMAN
201	CDK1	cyclin-dependent kinase 1	CDK1_HUMAN
202	TFDP1	transcription factor Dp-1	TFDP1_HUMAN
203	DDIT3	DNA-damage-inducible transcript 3	DDIT3_HUMAN
204	POLA1	polymerase (DNA directed), alpha 1, catalytic subunit	DPOLA_HUMAN
205	MAPT	microtubule-associated protein tau	TAU_HUMAN
206	CTGF	connective tissue growth factor	CTGF_HUMAN
207	HDAC2	histone deacetylase 2	HDAC2_HUMAN
208	MAX	MYC associated factor X	MAX_HUMAN
209	MXD1	MAX dimerization protein 1	MAD1_HUMAN
210	MDM2	MDM2 proto-oncogene, E3 ubiquitin protein ligase	MDM2_HUMAN
211	SUMO1	small ubiquitin-like modifier 1	SUMO1_HUMAN
212	H2AFX	H2A histone family, member X	H2AX_HUMAN
213	HOXB7	homeobox B7	HXB7_HUMAN
214	HOXC4	homeobox C4	HXC4_HUMAN
215	JAK2	Janus kinase 2	JAK2_HUMAN
216	ESR1	estrogen receptor 1	ESR1_HUMAN
217	LEP	leptin	LEP_HUMAN
218	LEPR	leptin receptor	LEPR_HUMAN
219	NFKBIA	nuclear factor of kappa light polypeptide gene enhancer in B-cells inhibitor, alpha	IKBA_HUMAN
220	CLU	clusterin	CLUS_HUMAN
221	MTOR	mechanistic target of rapamycin (serine/threonine kinase)	MTOR_HUMAN
222	GHRHR	growth hormone releasing hormone receptor	GHRHR_HUMAN
223	CTNNB1	catenin (cadherin-associated protein), beta 1, 88kDa	CTNB1_HUMAN
224	PSEN1	presenilin 1	PSN1_HUMAN
225	DLL3	delta-like 3 (Drosophila)	DLL3_HUMAN
226	CDKN2A	cyclin-dependent kinase inhibitor 2A	CDN2A_HUMAN
227	PPP1CA	protein phosphatase 1, catalytic subunit, alpha isozyme	PP1A_HUMAN
228	DBN1	drebrin 1	DREB_HUMAN
229	NOG	noggin	NOGG_HUMAN
230	ELN	elastin	ELN_HUMAN
231	ATR	ATR serine/threonine kinase	ATR_HUMAN
232	UCP3	uncoupling protein 3 (mitochondrial, proton carrier)	UCP3_HUMAN
233	ZMPSTE24	zinc metallopeptidase STE24	FACE1_HUMAN
234	TP63	tumor protein p63	P63_HUMAN
235	UCP2	uncoupling protein 2 (mitochondrial, proton carrier)	UCP2_HUMAN
236	POLB	polymerase (DNA directed), beta	DPOLB_HUMAN
237	GCLC	glutamate-cysteine ligase, catalytic subunit	GSH1_HUMAN
238	GCLM	glutamate-cysteine ligase, modifier subunit	GSH0_HUMAN
239	SIRT6	sirtuin 6	SIRT6_HUMAN
240	BUB3	BUB3 mitotic checkpoint protein	BUB3_HUMAN
241	RAE1	ribonucleic acid export 1	RAE1L_HUMAN
242	PMCH	pro-melanin-concentrating hormone	MCH_HUMAN
243	MLH1	mutL homolog 1	MLH1_HUMAN
244	CSNK1E	casein kinase 1, epsilon	KC1E_HUMAN
245	STUB1	STIP1 homology and U-box containing protein 1, E3 ubiquitin protein ligase	CHIP_HUMAN
246	PPM1D	protein phosphatase, Mg2+/Mn2+ dependent, 1D	PPM1D_HUMAN
247	CHEK2	checkpoint kinase 2	CHK2_HUMAN
248	PCK1	phosphoenolpyruvate carboxykinase 1 (soluble)	PCKGC_HUMAN
249	ARHGAP1	Rho GTPase activating protein 1	RHG01_HUMAN
250	CDC42	cell division cycle 42	CDC42_HUMAN
251	ARNTL	aryl hydrocarbon receptor nuclear translocator-like	BMAL1_HUMAN
252	CLOCK	clock circadian regulator	CLOCK_HUMAN
253	HIC1	hypermethylated in cancer 1	HIC1_HUMAN
254	PAPPA	pregnancy-associated plasma protein A, pappalysin 1	PAPP1_HUMAN
255	ADCY5	adenylate cyclase 5	ADCY5_HUMAN
256	PPARGC1A	peroxisome proliferator-activated receptor gamma, coactivator 1 alpha	PRGC1_HUMAN
257	GPX4	glutathione peroxidase 4	GPX4_HUMAN
258	UCP1	uncoupling protein 1 (mitochondrial, proton carrier)	UCP1_HUMAN
259	FGF23	fibroblast growth factor 23	FGF23_HUMAN
260	EFEMP1	EGF containing fibulin-like extracellular matrix protein 1	FBLN3_HUMAN
261	ERCC4	excision repair cross-complementation group 4	XPF_HUMAN
262	CETP	cholesteryl ester transfer protein, plasma	CETP_HUMAN
263	PPARG	peroxisome proliferator-activated receptor gamma	PPARG_HUMAN
264	AGTR1	angiotensin II receptor, type 1	AGTR1_HUMAN
265	CISD2	CDGSH iron sulfur domain 2	CISD2_HUMAN
266	EEF1E1	eukaryotic translation elongation factor 1 epsilon 1	MCA3_HUMAN
267	EPS8	epidermal growth factor receptor pathway substrate 8	ES8L2_HUMAN
268	KCNA3	potassium channel, voltage gated shaker related subfamily A, member 3	KCNA3_HUMAN
269	SIRT7	sirtuin 7	SIR7_HUMAN
270	SLC13A1	solute carrier family 13 (sodium/sulfate symporter), member 1	A4D0X1_HUMAN
271	SOCS2	suppressor of cytokine signaling 2	SOCS2_HUMAN
273	TPP2	tripeptidyl peptidase II	TPP2_HUMAN
274	TP53BP1	tumor protein p53 binding protein 1	TP53B_HUMAN
275	SIRT3	sirtuin 3	SIR3_HUMAN
276	NCOR2	nuclear receptor corepressor 2	NCOR2_HUMAN
277	SUN1	Sad1 and UNC84 domain containing 1	SUN1_HUMAN
278	BAK1	BCL2-antagonist/killer 1	BAK_HUMAN
279	IGFBP2	insulin-like growth factor binding protein 2, 36kDa	IBP2_HUMAN
280	PYCR1	pyrroline-5-carboxylate reductase 1	P5CR1_HUMAN
281	TP73	tumor protein p73	P73_HUMAN
282	CNR1	cannabinoid receptor 1 (brain)	CNR1_HUMAN
283	NFE2L2	nuclear factor, erythroid 2-like 2	NF2L2_HUMAN
284	CDKN1A	cyclin-dependent kinase inhibitor 1A (p21, Cip1)	CDN1A_HUMAN
285	PDGFRA	platelet-derived growth factor receptor, alpha polypeptide	PGFRA_HUMAN
286	PIK3CA	phosphatidylinositol-4,5-bisphosphate 3-kinase, catalytic subunit alpha	PK3CA_HUMAN
287	C1QA	complement component 1, q subcomponent, A chain	C1QA_HUMAN
288	CDKN2B	cyclin-dependent kinase inhibitor 2B (p15, inhibits CDK4)	CDN2B_HUMAN
289	EIF5A2	eukaryotic translation initiation factor 5A2	IF5A2_HUMAN
290	MIF	macrophage migration inhibitory factor (glycosylation-inhibiting factor)	MIF_HUMAN
291	DGAT1	diacylglycerol O-acyltransferase 1	DGAT1_HUMAN
292	MT1E	metallothionein 1E	MT1E_HUMAN
293	FGF21	fibroblast growth factor 21	FGF21_HUMAN
294	HTRA2	HtrA serine peptidase 2	HTRA2_HUMAN
295	GSK3A	glycogen synthase kinase 3 alpha	GSK3A_HUMAN
296	NUDT1	nudix (nucleoside diphosphate linked moiety X)-type motif 1	8ODP_HUMAN
297	IKBKB	inhibitor of kappa light polypeptide gene enhancer in B-cells, kinase beta	IKKB_HUMAN
298	SQSTM1	sequestosome 1	SQSTM_HUMAN
299	CDK7	cyclin-dependent kinase 7	CDK7_HUMAN
300	GRN	granulin	GRN_HUMAN
301	SERPINE1	serpin peptidase inhibitor, clade E (nexin, plasminogen activator inhibitor type 1), member 1	PAI1_HUMAN
302	SPRTN	SprT-like N-terminal domain	SPRTN_HUMAN
303	RICTOR	RPTOR independent companion of MTOR, complex 2	RICTR_HUMAN
304	CTF1	cardiotrophin 1	CTF1_HUMAN
305	TRAP1	TNF receptor-associated protein 1	TRAP1_HUMAN
306	TRPV1	transient receptor potential cation channel subfamily V member 1	TRPV1_HUMAN
307	NFE2L1	nuclear factor, erythroid 2-like 1	NF2L1_HUMAN
308	IFNB1	Interferon beta	IFNB_HUMAN
309	GDF11	growth differentiation factor 11	A0A024RB20_HUMAN

## Sheet: Table S2
Supplementary table S2: The differentially expressed genes (DEGs) from GSE174367
ID	gene	p_val	avg_log2FC	pct.1	pct.2	p_val_adj	celltype	cluster	group
1	NTM	5.29e-88	-0.388116	0.976	0.982	1.91e-83	Ast	1	DOWN
2	MACF1	1.88e-41	0.18602	0.986	0.978	6.8e-37	Ast	1	UP
3	SORBS1	3.69e-61	0.433937	0.978	0.976	1.33e-56	Ast	1	UP
4	CTNNA2	2.27e-18	-0.254352	0.977	0.975	8.19e-14	Ast	1	DOWN
5	DTNA	4.14e-28	0.240964	0.976	0.973	1.5e-23	Ast	1	UP
6	DST	7.98e-61	0.298553	0.986	0.971	2.88e-56	Ast	1	UP
7	RORA	3.62e-06	0.134407	0.973	0.968	0.130648	Ast	1	UP
8	ADGRV1	1.69e-42	-0.322942	0.965	0.965	6.12e-38	Ast	1	DOWN
9	NEBL	3.08e-21	0.198896	0.962	0.955	1.11e-16	Ast	1	UP
10	NEAT1	1.23e-181	1.20035	0.979	0.954	4.43e-177	Ast	1	UP
11	WWOX	4.9e-06	-0.115697	0.958	0.954	0.177108	Ast	1	DOWN
12	LRP1B	1.78e-40	0.380065	0.971	0.949	6.44e-36	Ast	1	UP
13	RYR3	1.99e-09	0.141033	0.952	0.944	7.18e-05	Ast	1	UP
14	ADCY2	2.66e-12	0.166681	0.949	0.938	9.6e-08	Ast	1	UP
15	NAV2	8.29e-11	0.258102	0.947	0.937	3e-06	Ast	1	UP
16	FMN2	2.01e-09	0.12759	0.952	0.932	7.25e-05	Ast	1	UP
17	PRKCA	1e-19	0.274378	0.951	0.927	3.61e-15	Ast	1	UP
18	GLIS3	1.46e-27	0.379385	0.945	0.926	5.28e-23	Ast	1	UP
19	PRKG1	3.51e-06	-0.109818	0.883	0.926	0.126665	Ast	1	DOWN
20	AC092691.1	2.38e-17	0.288503	0.94	0.92	8.61e-13	Ast	1	UP
21	FBXL7	1.13e-16	-0.195667	0.926	0.92	4.07e-12	Ast	1	DOWN
22	TNIK	5.23e-07	-0.161571	0.934	0.918	0.0188972	Ast	1	DOWN
23	SLC1A2	2.36e-10	-0.394037	0.934	0.917	8.51e-06	Ast	1	DOWN
24	SLC1A3	3.63e-08	-0.173956	0.929	0.916	0.00131276	Ast	1	DOWN
25	NRXN1	7.48e-07	-0.14303	0.892	0.914	0.027011	Ast	1	DOWN
26	NCAM2	3.09e-07	0.168418	0.921	0.913	0.0111647	Ast	1	UP
27	NTRK2	8.68e-18	-0.25177	0.94	0.913	3.14e-13	Ast	1	DOWN
28	PARD3	9.87e-15	0.189488	0.94	0.913	3.57e-10	Ast	1	UP
29	DCLK2	0.000488405	-0.137136	0.901	0.91	1	Ast	1	DOWN
30	NRCAM	5.95e-11	0.243395	0.929	0.908	2.15e-06	Ast	1	UP
31	FTX	9.22e-09	-0.136412	0.917	0.907	0.000333205	Ast	1	DOWN
32	KIF1B	2.67e-25	-0.259517	0.905	0.902	9.64e-21	Ast	1	DOWN
33	SPARCL1	2.24e-38	-0.432751	0.897	0.902	8.08e-34	Ast	1	DOWN
34	FYN	3.12e-23	0.249604	0.928	0.899	1.13e-18	Ast	1	UP
35	CADM1	2.05e-07	0.173315	0.918	0.898	0.0073966	Ast	1	UP
36	NKAIN3	9.93e-25	-0.300588	0.891	0.895	3.59e-20	Ast	1	DOWN
37	MAML2	4.51e-10	0.182	0.921	0.893	1.63e-05	Ast	1	UP
38	FHIT	4.44e-06	-0.135972	0.879	0.89	0.160397	Ast	1	DOWN
39	ARHGEF4	2.15e-13	-0.246695	0.873	0.885	7.79e-09	Ast	1	DOWN
40	ADGRL3	5.96e-17	0.286886	0.91	0.884	2.15e-12	Ast	1	UP
41	BAZ2B	6.14e-10	0.14077	0.912	0.884	2.22e-05	Ast	1	UP
42	TRPM3	5.54e-06	0.166497	0.901	0.882	0.200278	Ast	1	UP
43	GPM6B	3e-14	-0.264981	0.894	0.879	1.08e-09	Ast	1	DOWN
44	NCOA1	7.43e-27	0.265836	0.916	0.879	2.69e-22	Ast	1	UP
45	RNF219-AS1	2.09e-28	-0.381712	0.873	0.879	7.56e-24	Ast	1	DOWN
46	SASH1	2.18e-10	0.191705	0.904	0.877	7.87e-06	Ast	1	UP
47	ADD3	2.48e-12	-0.194344	0.865	0.876	8.95e-08	Ast	1	DOWN
48	GNAQ	5.53e-07	-0.115157	0.889	0.874	0.0199761	Ast	1	DOWN
49	ITPKB	1.3e-19	0.290044	0.899	0.873	4.68e-15	Ast	1	UP
50	PRKN	1.52e-10	-0.169088	0.866	0.873	5.51e-06	Ast	1	DOWN
51	CAMK2G	1.51e-24	-0.328681	0.87	0.872	5.47e-20	Ast	1	DOWN
52	PDE4B	7.88e-08	0.225129	0.899	0.871	0.002846	Ast	1	UP
53	ZHX3	9.67e-05	-0.126609	0.882	0.871	1	Ast	1	DOWN
54	ATP1A2	2.31e-17	-0.237201	0.873	0.87	8.33e-13	Ast	1	DOWN
55	DPP10	7.97e-34	-0.450079	0.734	0.868	2.88e-29	Ast	1	DOWN
56	ZSWIM6	4.05e-05	-0.114822	0.885	0.865	1	Ast	1	DOWN
57	LRIG1	4e-10	-0.243503	0.863	0.864	1.45e-05	Ast	1	DOWN
58	ARHGAP26	1.06e-09	0.18514	0.866	0.862	3.82e-05	Ast	1	UP
59	MAP3K5	0.000730151	-0.123891	0.863	0.861	1	Ast	1	DOWN
60	FAM155A	1.01e-23	-0.325503	0.8	0.86	3.64e-19	Ast	1	DOWN
61	ZNRF3	2.07e-12	-0.265882	0.887	0.86	7.48e-08	Ast	1	DOWN
62	LPP	7.78e-24	0.432687	0.889	0.858	2.81e-19	Ast	1	UP
63	CSGALNACT1	5.77e-10	-0.170024	0.869	0.856	2.08e-05	Ast	1	DOWN
64	ACOT11	2.92e-07	-0.144576	0.851	0.855	0.0105474	Ast	1	DOWN
65	NFIB	4.97e-14	0.223452	0.873	0.853	1.8e-09	Ast	1	UP
66	SLC4A4	0.000164782	-0.140079	0.874	0.853	1	Ast	1	DOWN
67	ABR	0.00351957	-0.142681	0.862	0.851	1	Ast	1	DOWN
68	LIFR	6.19e-18	-0.237105	0.843	0.851	2.24e-13	Ast	1	DOWN
69	MGAT4C	1.76e-24	-0.332481	0.812	0.85	6.37e-20	Ast	1	DOWN
70	PREX2	2.39e-07	-0.160899	0.848	0.843	0.00865078	Ast	1	DOWN
71	SLC39A11	1.15e-15	0.333101	0.868	0.842	4.17e-11	Ast	1	UP
72	ERBIN	6.14e-94	0.653623	0.907	0.838	2.22e-89	Ast	1	UP
73	MAP4K4	0.000110842	0.100709	0.864	0.838	1	Ast	1	UP
74	STON2	1.67e-16	-0.274627	0.822	0.838	6.05e-12	Ast	1	DOWN
75	BICD1	7.77e-08	0.120402	0.875	0.837	0.00280622	Ast	1	UP
76	TMEM161B-AS1	7.15e-05	0.155294	0.85	0.835	1	Ast	1	UP
77	RUFY3	0.0433345	-0.109734	0.812	0.833	1	Ast	1	DOWN
78	LINC00461	4.56e-21	-0.262806	0.819	0.832	1.65e-16	Ast	1	DOWN
79	ZFAND3	1.39e-07	0.123223	0.855	0.83	0.00503875	Ast	1	UP
80	C20orf194	0.00269831	-0.10183	0.837	0.827	1	Ast	1	DOWN
81	PBX1	1.35e-08	-0.158177	0.815	0.827	0.000489532	Ast	1	DOWN
82	SPTBN1	2.64e-11	-0.191685	0.832	0.827	9.53e-07	Ast	1	DOWN
83	AL589740.1	1.16e-10	-0.231115	0.804	0.826	4.19e-06	Ast	1	DOWN
84	REV3L	3.12e-07	0.19185	0.847	0.826	0.0112748	Ast	1	UP
85	CPE	2e-06	0.176369	0.844	0.825	0.0723133	Ast	1	UP
86	ARHGAP5	2.15e-07	0.142697	0.842	0.822	0.00778422	Ast	1	UP
87	BCL2	0.000190259	0.107448	0.842	0.822	1	Ast	1	UP
88	ZHX2	0.00575134	-0.124858	0.836	0.821	1	Ast	1	DOWN
89	SMYD3	1.35e-05	-0.17031	0.804	0.819	0.488134	Ast	1	DOWN
90	NCKAP5	1.17e-13	-0.214233	0.806	0.818	4.24e-09	Ast	1	DOWN
91	SGIP1	9.93e-14	0.198303	0.842	0.818	3.59e-09	Ast	1	UP
92	PHLPP1	3.18e-05	-0.118876	0.841	0.815	1	Ast	1	DOWN
93	SLC25A18	0.000139807	-0.154867	0.827	0.815	1	Ast	1	DOWN
94	FAM171A1	9.46e-07	-0.162329	0.812	0.814	0.034177	Ast	1	DOWN
95	NHSL1	9.31e-05	-0.147888	0.823	0.814	1	Ast	1	DOWN
96	ARAP2	7.08e-09	0.13334	0.849	0.811	0.000255825	Ast	1	UP
97	ASPH	1.76e-05	0.137902	0.843	0.811	0.636299	Ast	1	UP
98	WWC1	7.15e-07	-0.164707	0.781	0.81	0.0258432	Ast	1	DOWN
99	NFAT5	1.3e-24	0.339384	0.853	0.809	4.7e-20	Ast	1	UP
100	SPON1	3.33e-06	-0.171654	0.795	0.805	0.120388	Ast	1	DOWN
101	SCD5	2.44e-11	0.195246	0.853	0.803	8.83e-07	Ast	1	UP
102	DOCK1	0.000155047	-0.11463	0.813	0.802	1	Ast	1	DOWN
103	CDC42BPA	7.42e-07	0.114446	0.837	0.801	0.0268165	Ast	1	UP
104	SON	1.14e-31	-0.413592	0.76	0.801	4.1e-27	Ast	1	DOWN
105	TRIO	1.42e-21	0.284416	0.859	0.801	5.13e-17	Ast	1	UP
106	CHPT1	6.57e-12	-0.229788	0.773	0.798	2.37e-07	Ast	1	DOWN
107	BCKDHB	4.49e-11	-0.238459	0.765	0.797	1.62e-06	Ast	1	DOWN
108	SYNE1	7.18e-15	0.261321	0.846	0.797	2.6e-10	Ast	1	UP
109	DANT2	0.00742667	-0.107755	0.787	0.796	1	Ast	1	DOWN
110	DIP2C	1.43e-05	0.129508	0.829	0.796	0.516368	Ast	1	UP
111	ATP13A4	2.36e-23	-0.310811	0.764	0.795	8.54e-19	Ast	1	DOWN
112	RHOBTB3	1.03e-05	0.159512	0.812	0.792	0.37364	Ast	1	UP
113	SSBP2	4.6e-06	0.142307	0.816	0.792	0.166272	Ast	1	UP
114	BCAS3	6.22e-05	-0.125736	0.785	0.791	1	Ast	1	DOWN
115	CCDC88A	2.78e-08	0.141162	0.834	0.791	0.00100555	Ast	1	UP
116	NAV1	5.23e-14	-0.355221	0.738	0.791	1.89e-09	Ast	1	DOWN
117	PRKD1	3.3e-05	0.151104	0.824	0.791	1	Ast	1	UP
118	TRIM9	5.39e-05	0.183479	0.838	0.791	1	Ast	1	UP
119	NAALADL2	3.59e-20	-0.334628	0.73	0.79	1.3e-15	Ast	1	DOWN
120	ARNT2	0.00205265	-0.104599	0.797	0.789	1	Ast	1	DOWN
121	MYO6	1.78e-06	-0.132583	0.798	0.788	0.0641725	Ast	1	DOWN
122	DAAM1	1.13e-46	0.578138	0.846	0.786	4.09e-42	Ast	1	UP
123	DGKG	9.12e-08	0.180593	0.843	0.786	0.0032949	Ast	1	UP
124	CLASP2	7.28e-08	-0.176136	0.788	0.784	0.00263174	Ast	1	DOWN
125	AC073050.1	1.22e-05	0.183895	0.815	0.783	0.441285	Ast	1	UP
126	ACACB	2.83e-09	-0.222709	0.792	0.783	0.00010231	Ast	1	DOWN
127	CACHD1	1.46e-05	0.129678	0.825	0.782	0.527713	Ast	1	UP
128	TPD52L1	7.11e-56	0.506031	0.857	0.782	2.57e-51	Ast	1	UP
129	FGFR3	7.7e-56	-0.591266	0.691	0.781	2.78e-51	Ast	1	DOWN
130	LINC00299	1.41e-08	-0.15207	0.757	0.781	0.000508045	Ast	1	DOWN
131	CLEC16A	2.91e-06	-0.169596	0.767	0.78	0.105167	Ast	1	DOWN
132	STXBP5	7.72e-07	0.171916	0.808	0.779	0.0279132	Ast	1	UP
133	ADGRA3	0.0178158	-0.114603	0.781	0.778	1	Ast	1	DOWN
134	ACSS1	1.32e-68	-0.640401	0.697	0.777	4.75e-64	Ast	1	DOWN
135	ASAP1	4.61e-05	0.123328	0.799	0.777	1	Ast	1	UP
136	C1orf61	2.19e-51	-0.512976	0.697	0.777	7.92e-47	Ast	1	DOWN
137	PRDM16	0.000358166	-0.137871	0.793	0.777	1	Ast	1	DOWN
138	MMD2	3.36e-15	-0.21751	0.711	0.774	1.21e-10	Ast	1	DOWN
139	PDE7B	0.00173924	-0.105331	0.779	0.774	1	Ast	1	DOWN
140	PTPRG	7.76e-08	-0.183891	0.769	0.774	0.00280301	Ast	1	DOWN
141	ARHGEF12	6.06e-07	0.144869	0.814	0.773	0.021905	Ast	1	UP
142	EYA2	3.78e-07	0.169796	0.798	0.772	0.0136409	Ast	1	UP
143	PPP3CA	0.000217864	0.120153	0.799	0.771	1	Ast	1	UP
144	PHACTR3	3.85e-07	0.188865	0.808	0.77	0.0139284	Ast	1	UP
145	ZNF638	9.37e-16	0.191011	0.83	0.769	3.39e-11	Ast	1	UP
146	UBR5	6.92e-05	0.104216	0.802	0.768	1	Ast	1	UP
147	CACNB2	4.58e-19	0.344751	0.85	0.767	1.66e-14	Ast	1	UP
148	SRGAP3	9.51e-09	-0.189754	0.735	0.767	0.000343621	Ast	1	DOWN
149	CDHR3	0.0309487	-0.134914	0.779	0.766	1	Ast	1	DOWN
150	ECHDC2	5.5e-06	-0.177877	0.758	0.766	0.198679	Ast	1	DOWN
151	DDAH1	0.00112584	-0.111755	0.743	0.764	1	Ast	1	DOWN
152	FOXO1	0.000181011	0.132724	0.802	0.763	1	Ast	1	UP
153	CPEB4	1.64e-13	0.244609	0.807	0.762	5.93e-09	Ast	1	UP
154	LINC01138	3e-06	0.142261	0.812	0.762	0.10829	Ast	1	UP
155	NPL	1.02e-35	-0.451533	0.706	0.762	3.68e-31	Ast	1	DOWN
156	PRODH	6.62e-25	-0.399321	0.698	0.762	2.39e-20	Ast	1	DOWN
157	TRIM2	4e-09	-0.296458	0.739	0.762	0.000144573	Ast	1	DOWN
158	EHBP1	0.00117463	0.10164	0.798	0.76	1	Ast	1	UP
159	LINC00511	0.00218741	0.169768	0.788	0.76	1	Ast	1	UP
160	MAPK4	4.41e-23	0.403126	0.823	0.759	1.59e-18	Ast	1	UP
161	RANBP3L	3.26e-22	0.482856	0.8	0.759	1.18e-17	Ast	1	UP
162	SLC9A9	3.31e-17	0.279406	0.808	0.759	1.19e-12	Ast	1	UP
163	ZNF609	4.11e-22	-0.370476	0.693	0.759	1.49e-17	Ast	1	DOWN
164	COL5A3	0.000646026	-0.218604	0.775	0.758	1	Ast	1	DOWN
165	REPS1	4.27e-11	-0.22133	0.76	0.758	1.54e-06	Ast	1	DOWN
166	KANSL1	4.78e-05	0.129551	0.789	0.757	1	Ast	1	UP
167	SIPA1L1	6.58e-33	0.417576	0.83	0.755	2.38e-28	Ast	1	UP
168	TAOK3	1.23e-06	-0.183726	0.736	0.755	0.0445056	Ast	1	DOWN
169	ACYP2	0.00427266	-0.100102	0.725	0.75	1	Ast	1	DOWN
170	GLUD1	9.27e-24	-0.375823	0.702	0.75	3.35e-19	Ast	1	DOWN
171	LINC00499	1.01e-37	-0.581646	0.615	0.75	3.65e-33	Ast	1	DOWN
172	FAM107A	6.04e-20	0.36448	0.799	0.749	2.18e-15	Ast	1	UP
173	PPP1R9A	3.7e-05	0.109393	0.785	0.749	1	Ast	1	UP
174	KALRN	0.000644558	0.140207	0.797	0.748	1	Ast	1	UP
175	SMARCA2	1.16e-07	-0.190173	0.738	0.748	0.00420048	Ast	1	DOWN
176	STK33	3.39e-19	-0.297244	0.69	0.746	1.23e-14	Ast	1	DOWN
177	DAAM2	8.03e-29	-0.525226	0.647	0.745	2.9e-24	Ast	1	DOWN
178	EFEMP1	1.87e-21	-0.38201	0.667	0.745	6.77e-17	Ast	1	DOWN
179	PALLD	3.2e-19	0.449825	0.789	0.745	1.16e-14	Ast	1	UP
180	PAMR1	4.51e-10	-0.221628	0.715	0.745	1.63e-05	Ast	1	DOWN
181	SHROOM3	0.0189528	-0.104045	0.772	0.745	1	Ast	1	DOWN
182	STARD13	4.67e-11	0.2446	0.784	0.745	1.69e-06	Ast	1	UP
183	IQCA1	0.000694887	-0.122085	0.747	0.743	1	Ast	1	DOWN
184	IQCK	1.95e-12	-0.274382	0.682	0.743	7.04e-08	Ast	1	DOWN
185	GABBR1	7.2e-05	-0.138782	0.733	0.742	1	Ast	1	DOWN
186	GLI3	0.00508999	-0.113204	0.756	0.741	1	Ast	1	DOWN
187	ANKRD17	0.00137027	0.116807	0.755	0.74	1	Ast	1	UP
188	MAPT	1.84e-07	0.165996	0.793	0.739	0.00663479	Ast	1	UP
189	SLC7A11	5.93e-39	0.486311	0.812	0.739	2.14e-34	Ast	1	UP
190	FGFR2	1.28e-15	-0.29326	0.709	0.738	4.64e-11	Ast	1	DOWN
191	MAP4	1.16e-18	0.251157	0.802	0.738	4.21e-14	Ast	1	UP
192	AFF1	3.83e-06	0.118943	0.767	0.736	0.138419	Ast	1	UP
193	EFNA5	0.000668224	0.129029	0.762	0.736	1	Ast	1	UP
194	GMDS-DT	5.58e-08	-0.213925	0.695	0.735	0.00201752	Ast	1	DOWN
195	LGI1	0.0111601	0.108987	0.749	0.735	1	Ast	1	UP
196	TTYH1	4.19e-09	-0.193864	0.719	0.735	0.000151276	Ast	1	DOWN
197	PPP1R12B	0.0334151	-0.111184	0.719	0.734	1	Ast	1	DOWN
198	CKB	8.83e-07	-0.233566	0.724	0.732	0.0318947	Ast	1	DOWN
199	SLC14A1	6.3e-23	-0.548464	0.68	0.732	2.28e-18	Ast	1	DOWN
200	TBL1X	0.000187587	0.11387	0.753	0.731	1	Ast	1	UP
201	FAM168A	2.81e-08	0.174889	0.768	0.73	0.00101533	Ast	1	UP
202	MTSS1L	0.00765114	-0.113696	0.707	0.73	1	Ast	1	DOWN
203	FGD4	0.00185826	-0.138664	0.725	0.727	1	Ast	1	DOWN
204	PLPP3	5.71e-21	-0.378018	0.663	0.727	2.06e-16	Ast	1	DOWN
205	PPP6R2	6.88e-05	-0.156559	0.702	0.726	1	Ast	1	DOWN
206	TAPT1-AS1	4.98e-07	-0.242437	0.689	0.726	0.0179862	Ast	1	DOWN
207	ABI1	0.00302329	-0.113788	0.715	0.724	1	Ast	1	DOWN
208	GUSBP1	0.0280831	-0.125799	0.715	0.724	1	Ast	1	DOWN
209	SLC35F1	0.000279978	0.127905	0.774	0.724	1	Ast	1	UP
210	LHFPL6	4.25e-05	0.16745	0.774	0.722	1	Ast	1	UP
211	LIMCH1	1.08e-20	0.318988	0.794	0.721	3.9e-16	Ast	1	UP
212	ATP2B4	6.84e-27	0.391584	0.785	0.72	2.47e-22	Ast	1	UP
213	C1orf21	3.96e-11	0.252233	0.772	0.72	1.43e-06	Ast	1	UP
214	RORB	0.00071231	-0.117866	0.707	0.72	1	Ast	1	DOWN
215	PHACTR1	4.43e-15	-0.27587	0.656	0.719	1.6e-10	Ast	1	DOWN
216	EFR3B	6.39e-07	-0.194982	0.681	0.718	0.0230863	Ast	1	DOWN
217	PHF21A	1.73e-10	0.178754	0.767	0.718	6.27e-06	Ast	1	UP
218	TPCN1	1.2e-12	-0.269231	0.7	0.715	4.35e-08	Ast	1	DOWN
219	LDLRAD4	0.000458292	-0.144257	0.704	0.714	1	Ast	1	DOWN
220	NDRG2	1.9e-05	-0.223867	0.685	0.713	0.684845	Ast	1	DOWN
221	SRGAP1	8.68e-12	0.257266	0.772	0.713	3.13e-07	Ast	1	UP
222	WDFY2	1.25e-05	0.122078	0.741	0.712	0.452626	Ast	1	UP
223	AC002429.2	2.8e-39	-0.62844	0.573	0.711	1.01e-34	Ast	1	DOWN
224	LINC01748	6.74e-13	-0.283036	0.657	0.711	2.44e-08	Ast	1	DOWN
225	MYO10	1.18e-17	-0.31828	0.653	0.711	4.28e-13	Ast	1	DOWN
226	PHYHIPL	4.87e-05	-0.219586	0.667	0.71	1	Ast	1	DOWN
227	PON2	1.32e-05	-0.203733	0.715	0.71	0.475613	Ast	1	DOWN
228	ALDH1L1	1.49e-13	0.231761	0.767	0.707	5.39e-09	Ast	1	UP
229	HMGB1	5.65e-19	0.352622	0.763	0.707	2.04e-14	Ast	1	UP
230	MEF2C-AS1	0.0078773	0.155717	0.723	0.707	1	Ast	1	UP
231	WLS	9.59e-06	0.144796	0.753	0.706	0.346629	Ast	1	UP
232	CHKA	0.000135253	-0.114441	0.709	0.705	1	Ast	1	DOWN
233	GLUL	3.24e-11	-0.300896	0.718	0.705	1.17e-06	Ast	1	DOWN
234	SAMD4A	4e-75	0.641593	0.834	0.705	1.45e-70	Ast	1	UP
235	WSB1	0.00142849	-0.121873	0.704	0.705	1	Ast	1	DOWN
236	KIAA1958	1.27e-05	-0.162593	0.685	0.703	0.460353	Ast	1	DOWN
237	PDZRN3	3.22e-10	0.289572	0.753	0.702	1.16e-05	Ast	1	UP
238	PFKFB3	0.00408057	0.160642	0.723	0.702	1	Ast	1	UP
239	DNM3	1.21e-21	0.419744	0.766	0.701	4.38e-17	Ast	1	UP
240	RGL1	4.29e-13	0.241774	0.754	0.701	1.55e-08	Ast	1	UP
241	SFMBT2	1.15e-05	0.116953	0.756	0.701	0.416529	Ast	1	UP
242	TOX	0.0118726	0.118347	0.72	0.701	1	Ast	1	UP
243	GAN	1.08e-09	-0.30798	0.668	0.7	3.92e-05	Ast	1	DOWN
244	DAPK1	0.000405638	-0.191382	0.681	0.699	1	Ast	1	DOWN
245	NCAN	3.68e-05	-0.200215	0.664	0.699	1	Ast	1	DOWN
246	SH3PXD2B	1.79e-09	0.226817	0.751	0.699	6.48e-05	Ast	1	UP
247	AC087564.1	1.94e-19	-0.317469	0.6	0.698	7.02e-15	Ast	1	DOWN
248	HEPACAM	1.1e-07	-0.19246	0.677	0.698	0.0039599	Ast	1	DOWN
249	PTPN13	3.55e-24	0.41738	0.748	0.698	1.28e-19	Ast	1	UP
250	SORL1	0.00465146	-0.173914	0.682	0.697	1	Ast	1	DOWN
251	ARGLU1	5.35e-08	-0.229623	0.683	0.696	0.00193193	Ast	1	DOWN
252	FP671120.1	0.00121024	-0.231122	0.663	0.696	1	Ast	1	DOWN
253	RBM26	0.00344601	-0.114889	0.692	0.693	1	Ast	1	DOWN
254	LRRC4C	0.000284321	-0.112504	0.654	0.692	1	Ast	1	DOWN
255	SNRNP70	6.86e-06	-0.165546	0.667	0.692	0.247865	Ast	1	DOWN
256	ESRRG	1.72e-15	-0.303768	0.614	0.691	6.2e-11	Ast	1	DOWN
257	MTUS1	4.38e-06	0.123104	0.729	0.691	0.158334	Ast	1	UP
258	PANTR1	7.75e-05	-0.139298	0.671	0.691	1	Ast	1	DOWN
259	ZEB1	3.63e-05	0.116816	0.733	0.69	1	Ast	1	UP
260	PACS1	8.17e-20	0.320859	0.766	0.689	2.95e-15	Ast	1	UP
261	PLCB1	1.55e-08	0.219574	0.758	0.689	0.00056172	Ast	1	UP
262	OSBPL1A	0.0127558	-0.113679	0.687	0.688	1	Ast	1	DOWN
263	SPATA6	0.0010912	-0.134453	0.651	0.688	1	Ast	1	DOWN
264	WDR60	0.00237164	-0.117527	0.681	0.688	1	Ast	1	DOWN
265	CDH2	0.000251074	0.10609	0.718	0.687	1	Ast	1	UP
266	PCGF5	1.27e-12	0.209674	0.752	0.687	4.57e-08	Ast	1	UP
267	SNX29	1.57e-07	-0.190323	0.652	0.687	0.00566861	Ast	1	DOWN
268	SPIDR	0.0401451	-0.106392	0.671	0.687	1	Ast	1	DOWN
269	MBNL1	5.72e-24	0.367775	0.757	0.685	2.07e-19	Ast	1	UP
270	PTCHD1-AS	1.39e-20	0.403786	0.767	0.685	5.02e-16	Ast	1	UP
271	BCL6	1.19e-37	0.422545	0.793	0.683	4.29e-33	Ast	1	UP
272	LRP4	3.71e-05	-0.180901	0.666	0.683	1	Ast	1	DOWN
273	SLC6A1	2.59e-12	-0.251108	0.658	0.683	9.36e-08	Ast	1	DOWN
274	BBS2	3.83e-06	-0.185021	0.669	0.682	0.138279	Ast	1	DOWN
275	CEP85L	0.00283184	-0.109575	0.696	0.682	1	Ast	1	DOWN
276	EPB41L2	8.57e-07	-0.178047	0.643	0.682	0.0309632	Ast	1	DOWN
277	MIR4300HG	4.27e-20	0.417336	0.751	0.682	1.54e-15	Ast	1	UP
278	DENND5B	3.18e-05	0.118551	0.736	0.681	1	Ast	1	UP
279	ZBTB16	1.28e-06	0.208443	0.72	0.681	0.0462509	Ast	1	UP
280	MBNL2	7.32e-30	0.375648	0.77	0.68	2.65e-25	Ast	1	UP
281	MT-RNR2	1.27e-12	0.275001	0.749	0.68	4.57e-08	Ast	1	UP
282	YAP1	2.63e-07	0.202324	0.733	0.68	0.00949265	Ast	1	UP
283	DYNC2H1	1.39e-06	-0.130333	0.639	0.678	0.0503034	Ast	1	DOWN
284	ENTPD1-AS1	0.00081063	-0.135477	0.649	0.678	1	Ast	1	DOWN
285	HIBCH	2.88e-13	0.204806	0.747	0.678	1.04e-08	Ast	1	UP
286	GRIA2	5.26e-09	-0.222771	0.658	0.676	0.000189945	Ast	1	DOWN
287	KIF21A	2.34e-13	0.221562	0.728	0.675	8.46e-09	Ast	1	UP
288	TNRC6C	0.0400271	-0.105774	0.654	0.675	1	Ast	1	DOWN
289	VPS13C	1.98e-10	0.164692	0.717	0.675	7.15e-06	Ast	1	UP
290	ATP1B2	1.01e-16	-0.31568	0.624	0.674	3.64e-12	Ast	1	DOWN
291	GALNT18	1.37e-05	0.162408	0.727	0.673	0.494811	Ast	1	UP
292	ITGB4	3.96e-05	-0.156715	0.625	0.673	1	Ast	1	DOWN
293	RNPC3	0.00153689	-0.109409	0.64	0.673	1	Ast	1	DOWN
294	RSRP1	3.87e-09	-0.188195	0.624	0.673	0.000139829	Ast	1	DOWN
295	TMEM132B	2.41e-15	-0.267822	0.593	0.673	8.71e-11	Ast	1	DOWN
296	PER3	3.41e-07	-0.183253	0.644	0.671	0.0123255	Ast	1	DOWN
297	ACACA	4.89e-07	-0.197408	0.638	0.67	0.0176704	Ast	1	DOWN
298	MTMR3	7.44e-06	-0.158818	0.648	0.67	0.269016	Ast	1	DOWN
299	RBM39	8.37e-05	-0.12644	0.644	0.67	1	Ast	1	DOWN
300	PLSCR4	4.28e-07	0.178883	0.709	0.669	0.0154563	Ast	1	UP
301	AGBL4	8.05e-05	-0.108446	0.617	0.668	1	Ast	1	DOWN
302	GRAMD1C	1.79e-05	-0.16975	0.641	0.666	0.646483	Ast	1	DOWN
303	TMEM232	4.77e-08	-0.157176	0.603	0.666	0.00172467	Ast	1	DOWN
304	ATP2B2	1.88e-11	-0.27469	0.619	0.664	6.78e-07	Ast	1	DOWN
305	LMO3	4.59e-05	-0.17701	0.646	0.664	1	Ast	1	DOWN
306	CCNH	2.51e-05	0.171161	0.685	0.663	0.906625	Ast	1	UP
307	FIGN	1.61e-07	0.177161	0.711	0.663	0.0058073	Ast	1	UP
308	JPX	1.8e-14	0.23794	0.727	0.663	6.5e-10	Ast	1	UP
309	TDRD3	0.00514468	-0.113219	0.645	0.663	1	Ast	1	DOWN
310	KIDINS220	0.0158803	-0.112536	0.651	0.662	1	Ast	1	DOWN
311	ANKFN1	1.59e-17	-0.325753	0.569	0.661	5.75e-13	Ast	1	DOWN
312	METTL15	0.000355964	-0.12861	0.625	0.661	1	Ast	1	DOWN
313	PAFAH1B1	1.39e-05	0.136166	0.709	0.661	0.501829	Ast	1	UP
314	KLF12	3.14e-07	-0.165685	0.605	0.66	0.0113426	Ast	1	DOWN
315	PLXNA2	6.65e-07	-0.181513	0.635	0.659	0.0240226	Ast	1	DOWN
316	AC099792.1	5.66e-13	-0.278023	0.587	0.658	2.04e-08	Ast	1	DOWN
317	FAM171B	5.89e-05	-0.192918	0.666	0.658	1	Ast	1	DOWN
318	HPSE2	1.12e-21	-0.565875	0.599	0.658	4.04e-17	Ast	1	DOWN
319	ZFP36L1	0.0434597	-0.183023	0.656	0.658	1	Ast	1	DOWN
320	ARHGAP31	0.000242528	-0.1692	0.645	0.656	1	Ast	1	DOWN
321	CIRBP	1.22e-42	-0.471517	0.489	0.656	4.41e-38	Ast	1	DOWN
322	PLPP1	0.00100738	0.154621	0.696	0.656	1	Ast	1	UP
323	TMCC1	0.000256674	0.11029	0.709	0.656	1	Ast	1	UP
324	MGST1	4.23e-06	0.186278	0.683	0.655	0.152794	Ast	1	UP
325	AQP4-AS1	0.0054742	0.118615	0.688	0.652	1	Ast	1	UP
326	DGLUCY	0.00039902	-0.152978	0.626	0.652	1	Ast	1	DOWN
327	DNAH7	0.00010829	-0.225526	0.63	0.652	1	Ast	1	DOWN
328	FBXO11	2.97e-07	0.124015	0.704	0.652	0.0107185	Ast	1	UP
329	STOX1	0.00547433	-0.102292	0.631	0.652	1	Ast	1	DOWN
330	FKBP5	0.00367855	0.112094	0.674	0.651	1	Ast	1	UP
331	RFX3-AS1	3.89e-07	-0.19516	0.578	0.651	0.0140538	Ast	1	DOWN
332	FLRT2	8.67e-21	0.568269	0.7	0.65	3.13e-16	Ast	1	UP
333	MON2	0.000296539	-0.168444	0.626	0.65	1	Ast	1	DOWN
334	CHST11	1.53e-06	0.216453	0.702	0.649	0.0554404	Ast	1	UP
335	RGS7	1.49e-14	-0.339732	0.577	0.649	5.38e-10	Ast	1	DOWN
336	DENND4A	1.72e-18	0.240908	0.733	0.647	6.22e-14	Ast	1	UP
337	ADK	7.53e-06	-0.178031	0.598	0.646	0.272113	Ast	1	DOWN
338	FRS2	7.57e-06	-0.157876	0.621	0.646	0.273487	Ast	1	DOWN
339	PIK3C2A	5.19e-20	-0.426216	0.609	0.646	1.88e-15	Ast	1	DOWN
340	SPTAN1	0.0111237	-0.114143	0.644	0.646	1	Ast	1	DOWN
341	SLCO1C1	0.000369149	-0.156735	0.634	0.645	1	Ast	1	DOWN
342	ZNF521	0.0349721	-0.110126	0.636	0.645	1	Ast	1	DOWN
343	NIPSNAP2	3.71e-08	-0.215147	0.59	0.644	0.00133906	Ast	1	DOWN
344	PDE4DIP	6.26e-16	0.26697	0.698	0.643	2.26e-11	Ast	1	UP
345	ARHGAP24	0.00150693	-0.192149	0.654	0.641	1	Ast	1	DOWN
346	ELP4	4.24e-06	0.116937	0.688	0.641	0.153122	Ast	1	UP
347	AC091826.2	2.16e-24	-0.338892	0.52	0.64	7.79e-20	Ast	1	DOWN
348	MAPK8	0.0335877	-0.10556	0.627	0.64	1	Ast	1	DOWN
349	BCAR3	4.3e-05	-0.143775	0.618	0.639	1	Ast	1	DOWN
350	OGFRL1	0.007889	-0.125253	0.624	0.639	1	Ast	1	DOWN
351	ITGB8	7.44e-08	0.205206	0.675	0.638	0.0026868	Ast	1	UP
352	EPHA6	0.00821367	-0.11515	0.615	0.637	1	Ast	1	DOWN
353	HMBOX1	1.45e-16	0.246453	0.716	0.637	5.25e-12	Ast	1	UP
354	TMEM135	2.89e-10	-0.208715	0.582	0.636	1.05e-05	Ast	1	DOWN
355	SRSF11	0.00129666	-0.145353	0.6	0.635	1	Ast	1	DOWN
356	USP47	1.47e-07	0.114954	0.703	0.635	0.00530407	Ast	1	UP
357	DPH6	3.74e-09	-0.16929	0.555	0.634	0.000135274	Ast	1	DOWN
358	RASSF8	3.97e-14	0.266777	0.703	0.634	1.43e-09	Ast	1	UP
359	KAT6B	0.00026516	-0.138773	0.615	0.632	1	Ast	1	DOWN
360	AIG1	4.47e-10	-0.223537	0.565	0.631	1.61e-05	Ast	1	DOWN
361	HIP1R	1.62e-22	-0.337185	0.553	0.631	5.85e-18	Ast	1	DOWN
362	RTN4	1.04e-22	0.31146	0.723	0.631	3.76e-18	Ast	1	UP
363	ETNPPL	1.19e-24	-0.478565	0.581	0.63	4.29e-20	Ast	1	DOWN
364	OLFM2	7.99e-08	0.168218	0.706	0.63	0.00288596	Ast	1	UP
365	C2orf72	7.12e-17	-0.390109	0.55	0.629	2.57e-12	Ast	1	DOWN
366	TENM4	5.59e-15	0.21008	0.726	0.629	2.02e-10	Ast	1	UP
367	AC097103.2	8.53e-07	-0.224388	0.588	0.627	0.0308215	Ast	1	DOWN
368	ALCAM	0.0231751	0.125479	0.643	0.626	1	Ast	1	UP
369	CYFIP2	4.41e-06	-0.205198	0.607	0.626	0.159206	Ast	1	DOWN
370	DDX5	5.75e-11	0.176536	0.69	0.626	2.08e-06	Ast	1	UP
371	FTH1	2.12e-32	-0.570646	0.53	0.626	7.64e-28	Ast	1	DOWN
372	OSBPL11	3.09e-07	-0.197858	0.578	0.626	0.0111801	Ast	1	DOWN
373	SGMS1	2.76e-07	0.135096	0.69	0.626	0.00998234	Ast	1	UP
374	EMID1	4.17e-12	-0.206775	0.55	0.625	1.51e-07	Ast	1	DOWN
375	ACSL3	0.000397353	-0.124689	0.603	0.624	1	Ast	1	DOWN
376	PAPLN	2.11e-11	-0.268452	0.598	0.624	7.61e-07	Ast	1	DOWN
377	MUC20-OT1	4.89e-25	0.312338	0.704	0.623	1.77e-20	Ast	1	UP
378	PALM	0.000336043	-0.145115	0.592	0.623	1	Ast	1	DOWN
379	KMT2E	0.000247059	0.100227	0.668	0.622	1	Ast	1	UP
380	SNTA1	0.00977976	-0.13101	0.603	0.622	1	Ast	1	DOWN
381	ZFYVE16	0.0387522	-0.12656	0.617	0.622	1	Ast	1	DOWN
382	ARHGEF10L	1.03e-13	0.207677	0.699	0.621	3.73e-09	Ast	1	UP
383	ZRANB2	1.24e-08	-0.204682	0.563	0.621	0.000448121	Ast	1	DOWN
384	CST3	1.05e-23	-0.371542	0.54	0.62	3.8e-19	Ast	1	DOWN
385	XPO1	1.09e-21	0.285857	0.715	0.62	3.95e-17	Ast	1	UP
386	ABCA1	4.46e-27	-0.4496	0.502	0.619	1.61e-22	Ast	1	DOWN
387	MEGF9	1.21e-29	0.378384	0.728	0.619	4.37e-25	Ast	1	UP
388	NFIX	2.88e-11	-0.281334	0.563	0.619	1.04e-06	Ast	1	DOWN
389	CACNA2D3	6.54e-05	-0.473732	0.59	0.617	1	Ast	1	DOWN
390	EPS15L1	0.000584085	-0.117561	0.592	0.616	1	Ast	1	DOWN
391	FAM85B	0.000161537	-0.144124	0.584	0.615	1	Ast	1	DOWN
392	ZNF423	1.18e-05	-0.178225	0.574	0.615	0.42595	Ast	1	DOWN
393	KANSL1L	1.58e-06	0.142632	0.664	0.614	0.0570088	Ast	1	UP
394	EYA1	7.83e-06	-0.215835	0.581	0.613	0.282761	Ast	1	DOWN
395	FRMD4A	1.48e-12	-0.268583	0.546	0.613	5.35e-08	Ast	1	DOWN
396	HSP90AA1	2.1e-55	0.71822	0.749	0.613	7.61e-51	Ast	1	UP
397	RHOT1	0.00106364	0.110003	0.64	0.613	1	Ast	1	UP
398	DICER1	0.000207316	-0.172216	0.582	0.612	1	Ast	1	DOWN
399	DLC1	1.71e-05	-0.179428	0.598	0.612	0.618191	Ast	1	DOWN
400	LINC00486	7.93e-08	-0.187104	0.573	0.612	0.00286527	Ast	1	DOWN
401	NALCN	2.53e-06	-0.241478	0.562	0.608	0.0912483	Ast	1	DOWN
402	AC053527.1	7.81e-13	-0.256652	0.528	0.607	2.82e-08	Ast	1	DOWN
403	MAN2A1	0.00576415	-0.180828	0.577	0.607	1	Ast	1	DOWN
404	PLXNB1	0.0297697	-0.117404	0.586	0.607	1	Ast	1	DOWN
405	AZIN1-AS1	5.89e-23	-0.33234	0.472	0.606	2.13e-18	Ast	1	DOWN
406	FAM66D	1.74e-22	-0.321232	0.494	0.605	6.27e-18	Ast	1	DOWN
407	ST6GALNAC3	1.49e-29	-0.469048	0.467	0.605	5.38e-25	Ast	1	DOWN
408	SOS1	1.14e-11	0.21909	0.681	0.604	4.11e-07	Ast	1	UP
409	NPAS2	3.35e-55	0.603459	0.758	0.603	1.21e-50	Ast	1	UP
410	SUMF1	9.33e-05	-0.183244	0.568	0.603	1	Ast	1	DOWN
411	ANKRD12	1.08e-06	0.149636	0.67	0.602	0.038952	Ast	1	UP
412	KLHL32	1.75e-08	-0.240392	0.562	0.601	0.000630742	Ast	1	DOWN
413	VPS35L	6.68e-05	-0.131552	0.559	0.6	1	Ast	1	DOWN
414	APCDD1	6.12e-07	-0.215474	0.551	0.599	0.0221202	Ast	1	DOWN
415	COL16A1	2.72e-12	-0.308519	0.511	0.598	9.83e-08	Ast	1	DOWN
416	MIR3936HG	0.045535	-0.12162	0.578	0.598	1	Ast	1	DOWN
417	TLN2	3.46e-17	0.299349	0.689	0.598	1.25e-12	Ast	1	UP
418	ALDH7A1	1.95e-10	-0.316652	0.536	0.597	7.06e-06	Ast	1	DOWN
419	ENOX1	2.74e-05	-0.172154	0.541	0.597	0.991756	Ast	1	DOWN
420	PPFIA2	7.53e-07	0.271515	0.644	0.596	0.0272087	Ast	1	UP
421	ARMH1	1.13e-07	-0.16024	0.527	0.595	0.00406876	Ast	1	DOWN
422	NBPF19	0.000343485	-0.190014	0.576	0.595	1	Ast	1	DOWN
423	APOE	1.52e-22	-0.40304	0.5	0.594	5.5e-18	Ast	1	DOWN
424	MAGI3	1.53e-06	0.187152	0.649	0.594	0.0552845	Ast	1	UP
425	PEAK1	1.77e-12	0.245693	0.675	0.594	6.38e-08	Ast	1	UP
426	RAPGEF3	0.0113048	-0.153753	0.556	0.594	1	Ast	1	DOWN
427	SLC44A1	0.00355114	-0.212879	0.57	0.594	1	Ast	1	DOWN
428	FGGY	4.79e-09	-0.175991	0.522	0.593	0.000172977	Ast	1	DOWN
429	UBE2H	0.000698572	0.121752	0.634	0.593	1	Ast	1	UP
430	ATXN7L1	7.78e-07	-0.247955	0.543	0.592	0.0280999	Ast	1	DOWN
431	SAFB2	6.31e-08	0.117696	0.655	0.592	0.00227884	Ast	1	UP
432	FGF2	6.06e-07	0.141576	0.641	0.591	0.021885	Ast	1	UP
433	GPT2	0.00217523	-0.123759	0.569	0.591	1	Ast	1	DOWN
434	MT2A	0.00184943	-0.252102	0.552	0.591	1	Ast	1	DOWN
435	PRRC2B	4.4e-05	0.139203	0.635	0.59	1	Ast	1	UP
436	SLC20A2	9.21e-14	0.253	0.668	0.59	3.33e-09	Ast	1	UP
437	UBA6-AS1	1.68e-05	-0.215447	0.552	0.59	0.606284	Ast	1	DOWN
438	CABLES1	0.00402506	-0.260256	0.631	0.589	1	Ast	1	DOWN
439	GRIN2C	0.00500256	-0.109474	0.579	0.589	1	Ast	1	DOWN
440	MAPRE2	4.33e-33	0.486701	0.698	0.589	1.56e-28	Ast	1	UP
441	SPEN	0.000146497	0.121641	0.637	0.589	1	Ast	1	UP
442	GARNL3	1.69e-05	-0.163327	0.554	0.588	0.61231	Ast	1	DOWN
443	TGFB2	7e-06	0.107231	0.643	0.588	0.252762	Ast	1	UP
444	TNS3	1.38e-06	-0.199731	0.551	0.588	0.0497975	Ast	1	DOWN
445	KATNAL2	0.000150755	-0.216011	0.555	0.585	1	Ast	1	DOWN
446	IGFBP7	6.67e-06	0.132634	0.662	0.584	0.241017	Ast	1	UP
447	MLLT3	1.66e-05	0.146331	0.628	0.584	0.598677	Ast	1	UP
448	DLEU2	3.02e-08	0.161545	0.649	0.583	0.00109154	Ast	1	UP
449	FAM135A	0.000307642	0.100208	0.622	0.583	1	Ast	1	UP
450	RNF213	2.41e-08	-0.211507	0.515	0.583	0.000869675	Ast	1	DOWN
451	SUCLG2-AS1	0.000121216	-0.140976	0.528	0.583	1	Ast	1	DOWN
452	TECPR2	1.5e-06	-0.16887	0.521	0.582	0.0542644	Ast	1	DOWN
453	BICRAL	0.0010987	-0.139121	0.555	0.581	1	Ast	1	DOWN
454	APC2	6.93e-05	-0.140384	0.53	0.58	1	Ast	1	DOWN
455	CAPN2	0.0375067	0.103942	0.597	0.58	1	Ast	1	UP
456	PLEKHA6	0.00156841	-0.103035	0.557	0.58	1	Ast	1	DOWN
457	SLC15A2	2.56e-05	-0.169358	0.542	0.58	0.926408	Ast	1	DOWN
458	LAMA1	3.93e-07	-0.217875	0.518	0.579	0.0141897	Ast	1	DOWN
459	MVB12B	6.4e-06	-0.181239	0.539	0.579	0.231226	Ast	1	DOWN
460	PTPN4	0.00853393	0.103425	0.61	0.579	1	Ast	1	UP
461	RASSF4	1.85e-14	-0.22671	0.505	0.579	6.67e-10	Ast	1	DOWN
462	FNDC3B	2.18e-14	0.326972	0.652	0.578	7.88e-10	Ast	1	UP
463	SHPRH	3.31e-05	0.101732	0.621	0.578	1	Ast	1	UP
464	SLC39A12	1.03e-12	0.337368	0.644	0.577	3.7e-08	Ast	1	UP
465	KREMEN1	2.68e-13	-0.254412	0.497	0.576	9.68e-09	Ast	1	DOWN
466	TMEM184B	0.00012716	0.161042	0.615	0.576	1	Ast	1	UP
467	GALNT2	0.000427903	0.109316	0.624	0.575	1	Ast	1	UP
468	PRICKLE2	1.04e-13	0.313109	0.659	0.574	3.75e-09	Ast	1	UP
469	SLC16A9	6.8e-07	-0.273765	0.525	0.574	0.0245555	Ast	1	DOWN
470	PTPRK	8.79e-09	0.122475	0.642	0.572	0.00031748	Ast	1	UP
471	STIM2	0.000340254	0.104866	0.602	0.572	1	Ast	1	UP
472	TMEM108	0.00013345	-0.185716	0.543	0.572	1	Ast	1	DOWN
473	AC016831.6	1.86e-14	0.251507	0.64	0.571	6.74e-10	Ast	1	UP
474	CASK	0.0478082	-0.182226	0.56	0.571	1	Ast	1	DOWN
475	GAB1	2.58e-15	0.260046	0.66	0.57	9.34e-11	Ast	1	UP
476	PPP2CB	0.025392	0.110839	0.588	0.57	1	Ast	1	UP
477	MPDZ	0.000126383	0.108334	0.604	0.569	1	Ast	1	UP
478	CAMK2D	3.13e-18	0.340426	0.667	0.567	1.13e-13	Ast	1	UP
479	PRTFDC1	1.23e-10	-0.206045	0.496	0.567	4.46e-06	Ast	1	DOWN
480	MOK	7.67e-08	-0.131981	0.508	0.566	0.0027698	Ast	1	DOWN
481	RAB31	1.6e-05	0.187305	0.621	0.566	0.578686	Ast	1	UP
482	UBE2E2	7.89e-06	0.165197	0.617	0.566	0.285009	Ast	1	UP
483	GRIK4	1.79e-06	-0.150599	0.509	0.565	0.0647482	Ast	1	DOWN
484	ZNF516	1.49e-09	0.18384	0.633	0.565	5.39e-05	Ast	1	UP
485	NIN	0.0318667	-0.125158	0.547	0.564	1	Ast	1	DOWN
486	SORT1	2.89e-05	0.135591	0.618	0.564	1	Ast	1	UP
487	ALDH1A1	4.7e-51	-0.583124	0.346	0.562	1.7e-46	Ast	1	DOWN
488	ATP8A1	0.00166277	-0.135044	0.549	0.562	1	Ast	1	DOWN
489	LCOR	6.28e-10	0.242952	0.618	0.562	2.27e-05	Ast	1	UP
490	ZIC1	1.01e-05	-0.20946	0.512	0.562	0.365412	Ast	1	DOWN
491	CEP112	5.94e-05	0.140632	0.607	0.561	1	Ast	1	UP
492	PKD2	0.00325496	-0.11286	0.532	0.56	1	Ast	1	DOWN
493	SRSF5	0.00168417	-0.134517	0.534	0.56	1	Ast	1	DOWN
494	AL645568.1	3.5e-06	-0.212169	0.513	0.559	0.12634	Ast	1	DOWN
495	PRKRIP1	0.000458193	-0.165781	0.513	0.559	1	Ast	1	DOWN
496	ADAMTS17	3.75e-08	-0.29757	0.516	0.558	0.00135636	Ast	1	DOWN
497	MAT2A	2.52e-14	-0.258035	0.463	0.558	9.12e-10	Ast	1	DOWN
498	PDS5A	5.7e-08	0.176105	0.627	0.558	0.00206046	Ast	1	UP
499	SUGP2	0.000256259	-0.13182	0.519	0.558	1	Ast	1	DOWN
500	ITGA7	2.86e-05	-0.129017	0.503	0.557	1	Ast	1	DOWN
501	NEDD4L	0.00357368	0.130974	0.584	0.557	1	Ast	1	UP
502	NFE2L2	5.66e-05	0.101662	0.61	0.557	1	Ast	1	UP
503	NOL4	1.13e-09	0.24758	0.613	0.557	4.08e-05	Ast	1	UP
504	SLC18B1	1.23e-05	-0.16962	0.516	0.557	0.445246	Ast	1	DOWN
505	AC241952.1	1.1e-15	0.242304	0.625	0.556	3.96e-11	Ast	1	UP
506	CACNA1C	1.47e-33	0.36451	0.692	0.555	5.31e-29	Ast	1	UP
507	LINC00609	9.39e-08	-0.442287	0.503	0.554	0.00339222	Ast	1	DOWN
508	ARRB1	1.62e-10	-0.261897	0.492	0.553	5.85e-06	Ast	1	DOWN
509	GNA12	7.09e-07	0.156762	0.611	0.553	0.0256341	Ast	1	UP
510	PPM1L	2.21e-06	0.145882	0.611	0.553	0.0797535	Ast	1	UP
511	UBE2D3	3.66e-08	0.146793	0.618	0.553	0.00132193	Ast	1	UP
512	CUL3	0.00014798	0.111483	0.588	0.552	1	Ast	1	UP
513	KIAA0232	8.98e-16	0.288391	0.633	0.552	3.25e-11	Ast	1	UP
514	ABHD2	0.00150094	0.1414	0.598	0.551	1	Ast	1	UP
515	MTMR1	5.92e-05	-0.116931	0.506	0.551	1	Ast	1	DOWN
516	NRDC	0.00963596	-0.119753	0.534	0.551	1	Ast	1	DOWN
517	PTPRD	8.66e-08	-0.184241	0.475	0.551	0.0031308	Ast	1	DOWN
518	ICA1L	0.00583434	-0.10091	0.529	0.55	1	Ast	1	DOWN
519	MRAS	7.97e-24	0.476868	0.632	0.55	2.88e-19	Ast	1	UP
520	KAT6A	1.15e-05	0.133372	0.604	0.547	0.414886	Ast	1	UP
521	LRP6	0.000101835	-0.148774	0.501	0.546	1	Ast	1	DOWN
522	MPPED2	2.9e-08	-0.255289	0.479	0.546	0.00104842	Ast	1	DOWN
523	LYST	6.95e-05	0.190307	0.586	0.545	1	Ast	1	UP
524	MLC1	8.79e-05	-0.146509	0.506	0.545	1	Ast	1	DOWN
525	HNRNPU	1.71e-06	0.113847	0.601	0.544	0.0618066	Ast	1	UP
526	HYDIN2	1.65e-06	-0.16933	0.477	0.544	0.0595309	Ast	1	DOWN
527	MT3	0.00132813	-0.14802	0.506	0.544	1	Ast	1	DOWN
528	RDX	0.00646667	-0.150974	0.515	0.544	1	Ast	1	DOWN
529	AUH	4.89e-07	0.178603	0.596	0.543	0.0176604	Ast	1	UP
530	DPP6	4.52e-10	-0.228581	0.465	0.543	1.64e-05	Ast	1	DOWN
531	FAM198B-AS1	4.27e-11	-0.271531	0.477	0.543	1.54e-06	Ast	1	DOWN
532	MIB1	1.27e-20	0.345554	0.63	0.543	4.59e-16	Ast	1	UP
533	SLC25A13	0.00142819	-0.15648	0.517	0.543	1	Ast	1	DOWN
534	AK3	1.36e-09	0.194443	0.606	0.542	4.93e-05	Ast	1	UP
535	SPOP	6.19e-10	-0.194265	0.479	0.542	2.24e-05	Ast	1	DOWN
536	TEKT4P2	2.46e-06	-0.159873	0.496	0.542	0.088829	Ast	1	DOWN
537	EFR3A	6.45e-09	0.16278	0.614	0.54	0.000233133	Ast	1	UP
538	NUMB	0.000338423	0.123823	0.582	0.54	1	Ast	1	UP
539	EIF3E	0.0242361	-0.172691	0.525	0.539	1	Ast	1	DOWN
540	FADS2	7.42e-08	-0.191391	0.47	0.539	0.00268001	Ast	1	DOWN
541	HP1BP3	1.75e-20	0.317439	0.622	0.539	6.31e-16	Ast	1	UP
542	ETV6	7.74e-09	0.137503	0.618	0.538	0.000279564	Ast	1	UP
543	KMT5B	0.0059105	-0.11862	0.502	0.538	1	Ast	1	DOWN
544	PNPLA7	0.000264116	-0.102514	0.5	0.538	1	Ast	1	DOWN
545	VAV3	1.02e-10	0.320901	0.585	0.538	3.69e-06	Ast	1	UP
546	ZNF608	1.15e-22	0.269836	0.653	0.538	4.16e-18	Ast	1	UP
547	ATP2C1	1.23e-07	0.150405	0.601	0.536	0.00444261	Ast	1	UP
548	DPY19L3	9.56e-05	-0.125359	0.486	0.536	1	Ast	1	DOWN
549	STAT3	4.72e-40	0.433643	0.688	0.536	1.71e-35	Ast	1	UP
550	MRTFA	3.57e-13	0.257	0.603	0.535	1.29e-08	Ast	1	UP
551	UTY	5.43e-34	-0.383563	0.342	0.535	1.96e-29	Ast	1	DOWN
552	TTBK2	4.66e-06	0.117764	0.591	0.534	0.168312	Ast	1	UP
553	ZNF37BP	2.19e-05	-0.119058	0.483	0.534	0.791758	Ast	1	DOWN
554	ULK4	0.00990909	-0.122894	0.495	0.533	1	Ast	1	DOWN
555	AP3B1	5.88e-07	0.16754	0.592	0.532	0.0212326	Ast	1	UP
556	SLC24A3	0.000972873	-0.162713	0.502	0.532	1	Ast	1	DOWN
557	AC118549.1	3e-07	-0.199357	0.47	0.531	0.0108526	Ast	1	DOWN
558	DOK5	1.11e-08	0.228457	0.598	0.53	0.000401129	Ast	1	UP
559	IQSEC1	3.05e-05	-0.182775	0.488	0.53	1	Ast	1	DOWN
560	MID1	9.8e-08	-0.204118	0.468	0.53	0.00354282	Ast	1	DOWN
561	BMP7	0.000382509	-0.138183	0.502	0.529	1	Ast	1	DOWN
562	CFAP70	3.48e-10	-0.190929	0.448	0.529	1.26e-05	Ast	1	DOWN
563	ARMC2	9.37e-07	-0.187445	0.469	0.528	0.0338581	Ast	1	DOWN
564	GNG7	3.41e-05	0.134507	0.572	0.528	1	Ast	1	UP
565	SLC25A37	0.000298388	-0.157971	0.489	0.527	1	Ast	1	DOWN
566	TIMP3	6.31e-05	-0.170771	0.49	0.527	1	Ast	1	DOWN
567	ANKAR	7.68e-09	-0.18091	0.451	0.526	0.000277378	Ast	1	DOWN
568	SUCLG2	2.87e-07	-0.167104	0.451	0.526	0.0103733	Ast	1	DOWN
569	ITGAV	1.49e-13	0.258216	0.601	0.525	5.4e-09	Ast	1	UP
570	HTRA1	0.000591821	-0.130791	0.501	0.524	1	Ast	1	DOWN
571	NSUN6	0.0376499	-0.121479	0.505	0.523	1	Ast	1	DOWN
572	UNC5C	6.06e-06	0.170397	0.582	0.523	0.219031	Ast	1	UP
573	CLYBL	3.01e-05	-0.171464	0.486	0.522	1	Ast	1	DOWN
574	GNAS	3.07e-09	0.166503	0.583	0.522	0.000110926	Ast	1	UP
575	KLF7	1.16e-16	0.265669	0.615	0.522	4.18e-12	Ast	1	UP
576	OSBPL3	1.3e-14	-0.250667	0.426	0.522	4.7e-10	Ast	1	DOWN
577	TMEM144	3.35e-15	-0.310653	0.43	0.522	1.21e-10	Ast	1	DOWN
578	BCAT2	3.09e-06	-0.207881	0.466	0.52	0.111834	Ast	1	DOWN
579	MED27	0.0103555	-0.108387	0.493	0.52	1	Ast	1	DOWN
580	RAP1GDS1	6.32e-07	0.156996	0.575	0.52	0.0228281	Ast	1	UP
581	SPATS2L	2.21e-13	0.265477	0.606	0.52	7.98e-09	Ast	1	UP
582	RAMP1	6.34e-16	0.25469	0.613	0.519	2.29e-11	Ast	1	UP
583	B4GALNT4	4.48e-05	0.140753	0.57	0.518	1	Ast	1	UP
584	BRINP2	1.66e-07	-0.170474	0.449	0.518	0.00600574	Ast	1	DOWN
585	PAX6	0.0168515	-0.155645	0.495	0.518	1	Ast	1	DOWN
586	LINC01004	0.00099795	-0.110647	0.483	0.517	1	Ast	1	DOWN
587	TIAM2	1.93e-09	0.238061	0.586	0.516	6.96e-05	Ast	1	UP
588	ECE1	1.38e-16	0.313111	0.619	0.515	4.97e-12	Ast	1	UP
589	SPECC1	0.000422107	0.117971	0.564	0.515	1	Ast	1	UP
590	IRS2	6.39e-49	0.576882	0.677	0.514	2.31e-44	Ast	1	UP
591	KNDC1	1.66e-19	-0.3077	0.404	0.514	6.01e-15	Ast	1	DOWN
592	PKM	0.000257589	-0.145286	0.473	0.514	1	Ast	1	DOWN
593	SLC13A3	0.00138162	-0.11124	0.47	0.514	1	Ast	1	DOWN
594	CNN3	6.03e-51	0.525121	0.685	0.513	2.18e-46	Ast	1	UP
595	WDR11	9.13e-07	-0.208591	0.458	0.513	0.0330068	Ast	1	DOWN
596	BDP1	0.0492646	0.101449	0.531	0.511	1	Ast	1	UP
597	SYT11	0.012666	-0.118467	0.487	0.511	1	Ast	1	DOWN
598	TSC22D4	1.39e-06	-0.200614	0.465	0.511	0.0501852	Ast	1	DOWN
599	IFT88	1.29e-06	-0.214729	0.449	0.51	0.0466017	Ast	1	DOWN
600	IRF2	0.0076309	-0.127481	0.49	0.51	1	Ast	1	DOWN
601	ITSN2	1.22e-06	0.121827	0.582	0.51	0.0440206	Ast	1	UP
602	SLC6A11	0.0254102	-0.105573	0.489	0.51	1	Ast	1	DOWN
603	RNF13	0.00106375	-0.119175	0.467	0.509	1	Ast	1	DOWN
604	ACADVL	9.31e-09	-0.217326	0.433	0.508	0.00033641	Ast	1	DOWN
605	ZFPM2	0.000527742	-0.102501	0.467	0.508	1	Ast	1	DOWN
606	NSMF	9.71e-05	-0.175663	0.454	0.507	1	Ast	1	DOWN
607	PLOD2	8.31e-14	0.212818	0.6	0.507	3e-09	Ast	1	UP
608	SRSF4	0.0156267	-0.112205	0.486	0.507	1	Ast	1	DOWN
609	PDE3B	2.34e-06	0.204589	0.568	0.506	0.084657	Ast	1	UP
610	PDGFRB	7.63e-05	-0.15372	0.473	0.506	1	Ast	1	DOWN
611	ARHGAP35	4.01e-17	0.253655	0.603	0.505	1.45e-12	Ast	1	UP
612	HMGN3	0.00203883	-0.11017	0.467	0.505	1	Ast	1	DOWN
613	SF1	9.22e-05	-0.135384	0.462	0.505	1	Ast	1	DOWN
614	CRIM1	9.88e-09	0.153889	0.579	0.504	0.000356899	Ast	1	UP
615	DNM1L	0.0010275	-0.132877	0.472	0.504	1	Ast	1	DOWN
616	METRN	0.000656752	-0.159288	0.473	0.504	1	Ast	1	DOWN
617	TP53BP2	0.029347	-0.111619	0.483	0.504	1	Ast	1	DOWN
618	RAB1A	0.000615651	0.108183	0.545	0.502	1	Ast	1	UP
619	CNKSR2	0.00639333	-0.128699	0.463	0.501	1	Ast	1	DOWN
620	GDAP1	6.3e-07	-0.178697	0.451	0.501	0.0227741	Ast	1	DOWN
621	ESYT2	0.0019321	-0.112475	0.462	0.5	1	Ast	1	DOWN
622	OXR1	0.000209242	0.13892	0.542	0.5	1	Ast	1	UP
623	PSME4	0.000242281	0.112805	0.551	0.5	1	Ast	1	UP
624	ZNF767P	0.00648957	-0.126265	0.472	0.5	1	Ast	1	DOWN
625	PDS5B	5.31e-12	0.194425	0.574	0.499	1.92e-07	Ast	1	UP
626	PITPNM2	3.96e-09	0.208914	0.569	0.499	0.000143214	Ast	1	UP
627	RB1	4.7e-06	0.130889	0.565	0.499	0.169793	Ast	1	UP
628	SIPA1L3	8.94e-09	0.148222	0.585	0.499	0.000323057	Ast	1	UP
629	HIVEP1	9.54e-08	0.141894	0.565	0.498	0.00344715	Ast	1	UP
630	HS2ST1	0.000309989	0.121598	0.543	0.498	1	Ast	1	UP
631	CRYL1	3.07e-10	-0.168567	0.417	0.497	1.11e-05	Ast	1	DOWN
632	ROCK2	1.49e-10	0.186788	0.575	0.497	5.37e-06	Ast	1	UP
633	DNAJC1	8.52e-05	0.116004	0.552	0.495	1	Ast	1	UP
634	NLGN4X	0.0142682	0.138734	0.519	0.495	1	Ast	1	UP
635	AC073107.1	0.00366448	-0.164455	0.465	0.494	1	Ast	1	DOWN
636	EMX2	3.8e-31	-0.422816	0.345	0.494	1.37e-26	Ast	1	DOWN
637	EPS8	0.000243991	0.112111	0.543	0.494	1	Ast	1	UP
638	OAF	1.7e-07	-0.222202	0.447	0.492	0.00613912	Ast	1	DOWN
639	WDR11-AS1	0.00591204	-0.138683	0.461	0.492	1	Ast	1	DOWN
640	GRK3	0.00274561	0.160137	0.52	0.491	1	Ast	1	UP
641	LCNL1	1.74e-22	-0.637828	0.374	0.491	6.27e-18	Ast	1	DOWN
642	SCARA3	4.51e-06	0.101587	0.553	0.491	0.162897	Ast	1	UP
643	PTAR1	5.33e-08	0.172457	0.55	0.489	0.0019247	Ast	1	UP
644	GOLGA8B	2.06e-31	-0.377417	0.347	0.488	7.46e-27	Ast	1	DOWN
645	LINC01184	1.93e-07	-0.200837	0.421	0.488	0.00696629	Ast	1	DOWN
646	PTPRJ	3.25e-10	0.262696	0.562	0.488	1.18e-05	Ast	1	UP
647	COBL	0.0043945	0.117756	0.528	0.487	1	Ast	1	UP
648	MAOB	4.94e-15	0.31469	0.586	0.487	1.79e-10	Ast	1	UP
649	USP3	0.000656003	-0.124756	0.45	0.487	1	Ast	1	DOWN
650	AC023095.1	3.08e-08	-0.248784	0.423	0.486	0.00111316	Ast	1	DOWN
651	LINC02256	6.35e-13	-0.200322	0.4	0.486	2.3e-08	Ast	1	DOWN
652	GPR37L1	2.65e-07	-0.222996	0.434	0.484	0.00957	Ast	1	DOWN
653	DECR1	1.47e-11	-0.237851	0.406	0.483	5.32e-07	Ast	1	DOWN
654	SREBF1	4.82e-14	-0.255892	0.393	0.483	1.74e-09	Ast	1	DOWN
655	AC245297.3	1.43e-09	0.238416	0.549	0.481	5.16e-05	Ast	1	UP
656	P4HA1	4.77e-07	0.159229	0.546	0.481	0.0172182	Ast	1	UP
657	PHYHD1	0.000179663	-0.134037	0.426	0.481	1	Ast	1	DOWN
658	PRXL2A	8.28e-10	-0.212767	0.406	0.481	2.99e-05	Ast	1	DOWN
659	STX18-AS1	8.32e-06	-0.171706	0.434	0.481	0.300531	Ast	1	DOWN
660	IL17D	0.000125584	-0.219221	0.44	0.48	1	Ast	1	DOWN
661	LRRTM4	1.15e-08	-0.485425	0.439	0.48	0.000415758	Ast	1	DOWN
662	PKIA	7.62e-05	-0.207612	0.432	0.48	1	Ast	1	DOWN
663	ANAPC16	1.24e-07	0.146025	0.544	0.478	0.00447014	Ast	1	UP
664	ATG10	0.00237196	-0.104934	0.436	0.478	1	Ast	1	DOWN
665	SLC25A33	2.42e-07	-0.140735	0.416	0.478	0.00873603	Ast	1	DOWN
666	CPSF7	2.42e-05	-0.16281	0.424	0.477	0.873615	Ast	1	DOWN
667	HADHB	0.00204163	-0.104356	0.435	0.477	1	Ast	1	DOWN
668	AC138627.1	1.5e-10	-0.235888	0.387	0.476	5.42e-06	Ast	1	DOWN
669	SCFD2	9.43e-05	-0.137839	0.419	0.476	1	Ast	1	DOWN
670	TPST1	9.07e-49	0.442961	0.659	0.476	3.28e-44	Ast	1	UP
671	EPM2A	5.76e-18	-0.316136	0.361	0.473	2.08e-13	Ast	1	DOWN
672	ZZEF1	0.000896553	-0.117644	0.43	0.473	1	Ast	1	DOWN
673	CCNL2	3.06e-08	-0.197273	0.406	0.472	0.00110399	Ast	1	DOWN
674	FUT10	0.00144085	0.103638	0.517	0.472	1	Ast	1	UP
675	SCP2	0.000722253	-0.127592	0.426	0.472	1	Ast	1	DOWN
676	TMOD2	9.93e-07	0.140243	0.527	0.472	0.0358871	Ast	1	UP
677	TSC22D1	1.47e-08	0.16163	0.543	0.472	0.000532471	Ast	1	UP
678	AL391807.1	1.31e-14	-0.250442	0.382	0.471	4.75e-10	Ast	1	DOWN
679	CASC2	2.64e-05	-0.1801	0.409	0.471	0.95407	Ast	1	DOWN
680	FOXG1	1.73e-22	-0.318847	0.349	0.471	6.26e-18	Ast	1	DOWN
681	EXOC1	8.97e-06	-0.217419	0.424	0.47	0.324141	Ast	1	DOWN
682	MYO5A	0.0001013	0.13565	0.519	0.47	1	Ast	1	UP
683	COLEC12	1.5e-61	0.66515	0.669	0.469	5.43e-57	Ast	1	UP
684	RAB30-AS1	0.00780681	-0.114812	0.437	0.469	1	Ast	1	DOWN
685	TTC7A	0.0205973	-0.102185	0.445	0.469	1	Ast	1	DOWN
686	CYB5B	1.82e-05	0.103871	0.511	0.468	0.656835	Ast	1	UP
687	FAM66C	8.62e-16	-0.209486	0.363	0.468	3.12e-11	Ast	1	DOWN
688	MSH3	5.61e-06	-0.192323	0.413	0.468	0.202665	Ast	1	DOWN
689	WBP2NL	9.34e-11	-0.291826	0.388	0.468	3.37e-06	Ast	1	DOWN
690	KMT2A	0.00282904	-0.110241	0.439	0.467	1	Ast	1	DOWN
691	RMST	1.1e-18	-0.346097	0.362	0.467	3.96e-14	Ast	1	DOWN
692	SLC7A2	1.7e-30	0.299505	0.626	0.467	6.16e-26	Ast	1	UP
693	BOC	8.79e-08	0.191121	0.533	0.466	0.00317731	Ast	1	UP
694	GTDC1	0.00157776	-0.117625	0.427	0.466	1	Ast	1	DOWN
695	IDH2	8.89e-28	-0.280867	0.325	0.466	3.21e-23	Ast	1	DOWN
696	KIF1A	1.78e-06	0.151694	0.531	0.466	0.0644038	Ast	1	UP
697	FAM135B	8.65e-06	0.11802	0.523	0.465	0.312728	Ast	1	UP
698	AC093865.1	4.85e-08	0.277994	0.521	0.464	0.0017523	Ast	1	UP
699	AMER2	0.000680031	-0.114182	0.425	0.464	1	Ast	1	DOWN
700	CD38	2.79e-36	-0.513729	0.296	0.464	1.01e-31	Ast	1	DOWN
701	GLI2	3.88e-07	0.172024	0.529	0.464	0.0140312	Ast	1	UP
702	LENG8	0.0252266	-0.191155	0.441	0.464	1	Ast	1	DOWN
703	NDUFS1	1.43e-05	0.124828	0.523	0.464	0.518099	Ast	1	UP
704	PRDX6	5.46e-09	-0.200129	0.393	0.464	0.000197275	Ast	1	DOWN
705	RHOQ	1.23e-24	0.366557	0.592	0.464	4.44e-20	Ast	1	UP
706	SLC44A3-AS1	2.69e-25	0.240201	0.598	0.464	9.7e-21	Ast	1	UP
707	SNED1	1.53e-06	-0.290767	0.395	0.464	0.0552208	Ast	1	DOWN
708	AC091078.1	2.22e-09	-0.232664	0.382	0.463	8.01e-05	Ast	1	DOWN
709	ADD3-AS1	0.00437937	-0.112325	0.429	0.463	1	Ast	1	DOWN
710	MROH7-TTC4	8.8e-10	-0.220269	0.384	0.463	3.18e-05	Ast	1	DOWN
711	PTCD3	1.74e-05	-0.174352	0.413	0.463	0.63006	Ast	1	DOWN
712	ROR1	8.13e-08	-0.182017	0.384	0.463	0.00293784	Ast	1	DOWN
713	UBE2D2	0.000315868	0.109806	0.508	0.463	1	Ast	1	UP
714	ABAT	0.000562005	-0.146676	0.422	0.462	1	Ast	1	DOWN
715	AC244669.1	1.76e-06	0.181351	0.519	0.462	0.063598	Ast	1	UP
716	KLHL23	2.91e-09	-0.192828	0.393	0.462	0.000105067	Ast	1	DOWN
717	ZSCAN5A	1.12e-07	-0.238088	0.394	0.462	0.00403767	Ast	1	DOWN
718	BCAN	8.3e-14	-0.252484	0.368	0.461	3e-09	Ast	1	DOWN
719	MYBPC1	3.04e-28	-0.393807	0.326	0.461	1.1e-23	Ast	1	DOWN
720	PACRG	3.61e-12	-0.279641	0.371	0.46	1.31e-07	Ast	1	DOWN
721	ANO8	0.000161701	-0.170058	0.414	0.459	1	Ast	1	DOWN
722	KIAA1211	1.47e-08	-0.232712	0.387	0.459	0.000529477	Ast	1	DOWN
723	SPPL2B	2.21e-13	-0.204584	0.36	0.459	7.99e-09	Ast	1	DOWN
724	AASS	4.26e-06	-0.143071	0.4	0.458	0.153837	Ast	1	DOWN
725	AC006059.1	5.12e-18	-0.441611	0.347	0.458	1.85e-13	Ast	1	DOWN
726	AC107398.3	1.29e-10	-0.19465	0.377	0.458	4.67e-06	Ast	1	DOWN
727	ATL2	6.11e-09	-0.197528	0.393	0.458	0.000220599	Ast	1	DOWN
728	BDNF-AS	1.02e-12	-0.247106	0.361	0.458	3.68e-08	Ast	1	DOWN
729	BSG	7.2e-10	-0.30011	0.387	0.458	2.6e-05	Ast	1	DOWN
730	BRD4	7.73e-06	0.108968	0.52	0.457	0.279309	Ast	1	UP
731	DNER	3.35e-10	0.278769	0.534	0.457	1.21e-05	Ast	1	UP
732	CAB39L	6.37e-18	0.334182	0.549	0.456	2.3e-13	Ast	1	UP
733	ME1	7.08e-11	0.271928	0.531	0.456	2.56e-06	Ast	1	UP
734	AC008014.1	5.31e-05	-0.151283	0.399	0.455	1	Ast	1	DOWN
735	SLC25A36	0.00123794	-0.1382	0.426	0.454	1	Ast	1	DOWN
736	WDR6	0.00939644	-0.160337	0.425	0.454	1	Ast	1	DOWN
737	AC068152.1	0.0368882	-0.117867	0.435	0.453	1	Ast	1	DOWN
738	LINC00174	3.44e-10	-0.189043	0.366	0.453	1.24e-05	Ast	1	DOWN
739	EEF2K	2.68e-10	0.230659	0.542	0.452	9.68e-06	Ast	1	UP
740	MMP28	2.29e-09	-0.19182	0.374	0.452	8.27e-05	Ast	1	DOWN
741	PSEN1	0.0114069	-0.148455	0.434	0.452	1	Ast	1	DOWN
742	TTTY14	7.36e-24	-0.337241	0.303	0.452	2.66e-19	Ast	1	DOWN
743	UBAP1	5.18e-06	0.119724	0.509	0.452	0.187122	Ast	1	UP
744	AC125613.1	2.79e-13	-0.213921	0.345	0.451	1.01e-08	Ast	1	DOWN
745	ETFA	2.73e-08	-0.232775	0.388	0.45	0.000987308	Ast	1	DOWN
746	SMC5	1.32e-17	0.277671	0.555	0.45	4.76e-13	Ast	1	UP
747	TMTC1	7.99e-16	0.308589	0.561	0.45	2.89e-11	Ast	1	UP
748	ZC2HC1A	7.62e-09	-0.230115	0.38	0.45	0.000275301	Ast	1	DOWN
749	DSE	1.14e-09	-0.21964	0.369	0.449	4.13e-05	Ast	1	DOWN
750	SVIL-AS1	0.000320385	-0.131923	0.412	0.449	1	Ast	1	DOWN
751	ARMCX4	0.000772899	-0.117159	0.403	0.448	1	Ast	1	DOWN
752	ID2	4.4e-20	-0.469153	0.324	0.448	1.59e-15	Ast	1	DOWN
753	RNF149	0.0492733	-0.111082	0.431	0.448	1	Ast	1	DOWN
754	SDC2	6.03e-05	0.14643	0.497	0.448	1	Ast	1	UP
755	SMAD1	5.37e-16	0.251659	0.55	0.448	1.94e-11	Ast	1	UP
756	ST8SIA1	4.84e-31	0.430945	0.597	0.448	1.75e-26	Ast	1	UP
757	AC012593.1	4.25e-11	-0.183723	0.35	0.447	1.54e-06	Ast	1	DOWN
758	ANOS1	3e-06	0.117372	0.52	0.447	0.108221	Ast	1	UP
759	ASRGL1	0.0367488	0.104157	0.473	0.447	1	Ast	1	UP
760	NME7	0.00795101	-0.121257	0.414	0.447	1	Ast	1	DOWN
761	SAT1	2.13e-15	-0.207122	0.351	0.447	7.69e-11	Ast	1	DOWN
762	MEF2C	2.11e-09	0.20865	0.517	0.446	7.61e-05	Ast	1	UP
763	ETFDH	9.31e-09	-0.168349	0.37	0.445	0.000336541	Ast	1	DOWN
764	FXR1	5.58e-17	0.222993	0.547	0.445	2.02e-12	Ast	1	UP
765	AGL	0.0089142	-0.105146	0.412	0.444	1	Ast	1	DOWN
766	ASCC3	1.09e-05	0.1219	0.504	0.444	0.392057	Ast	1	UP
767	CRY2	8.74e-09	-0.111949	0.368	0.444	0.000315639	Ast	1	DOWN
768	ID4	1.27e-06	-0.202001	0.395	0.444	0.0460547	Ast	1	DOWN
769	LINC02340	2.22e-15	-0.219295	0.339	0.444	8.01e-11	Ast	1	DOWN
770	PFKP	1.69e-15	0.305646	0.54	0.444	6.1e-11	Ast	1	UP
771	SPART	1.59e-06	0.126657	0.512	0.444	0.0576113	Ast	1	UP
772	ACP6	0.000104181	-0.15009	0.405	0.443	1	Ast	1	DOWN
773	C4orf19	0.0224702	-0.144674	0.414	0.442	1	Ast	1	DOWN
774	CCDC6	7.77e-05	0.120821	0.488	0.442	1	Ast	1	UP
775	SESN1	3.4e-14	0.260284	0.535	0.442	1.23e-09	Ast	1	UP
776	RBL2	1.46e-06	-0.146819	0.376	0.441	0.0527883	Ast	1	DOWN
777	UFL1-AS1	3.61e-19	-0.317357	0.317	0.44	1.31e-14	Ast	1	DOWN
778	FAT1	0.0129253	0.116166	0.472	0.439	1	Ast	1	UP
779	AC139887.2	2.14e-06	0.165734	0.499	0.437	0.0772086	Ast	1	UP
780	TMED8	4.03e-06	-0.152677	0.378	0.435	0.145573	Ast	1	DOWN
781	CLSTN1	0.00112075	0.101349	0.481	0.434	1	Ast	1	UP
782	GAB2	7.88e-10	0.196245	0.529	0.434	2.85e-05	Ast	1	UP
783	AL591684.2	7.95e-13	-0.226935	0.344	0.433	2.87e-08	Ast	1	DOWN
784	IL6ST	9.31e-08	0.10527	0.508	0.433	0.00336399	Ast	1	UP
785	KLHDC10	0.000618533	-0.125942	0.391	0.433	1	Ast	1	DOWN
786	WWTR1	3.17e-08	0.115082	0.519	0.433	0.00114624	Ast	1	UP
787	AL022068.1	0.00223093	-0.132571	0.397	0.432	1	Ast	1	DOWN
788	PCNX2	8.16e-10	-0.154311	0.351	0.432	2.95e-05	Ast	1	DOWN
789	SFXN1	0.00535835	-0.120507	0.402	0.432	1	Ast	1	DOWN
790	AASDH	1.56e-05	-0.151528	0.377	0.431	0.563739	Ast	1	DOWN
791	AGO4	0.00100267	-0.153856	0.389	0.431	1	Ast	1	DOWN
792	ELOVL5	0.00134221	0.331026	0.469	0.431	1	Ast	1	UP
793	NEGR1	1.36e-06	-0.173803	0.363	0.431	0.0490439	Ast	1	DOWN
794	RNF157	0.00659652	0.114758	0.462	0.431	1	Ast	1	UP
795	TERF2IP	0.000699156	-0.168756	0.397	0.431	1	Ast	1	DOWN
796	ADCY9	1.78e-13	0.220214	0.532	0.43	6.44e-09	Ast	1	UP
797	PAAF1	0.000835379	-0.155075	0.395	0.43	1	Ast	1	DOWN
798	PLP1	7.18e-10	-0.374196	0.344	0.43	2.59e-05	Ast	1	DOWN
799	RASSF8-AS1	2.19e-25	-0.300384	0.29	0.43	7.91e-21	Ast	1	DOWN
800	TAF1	0.000343816	-0.13368	0.389	0.43	1	Ast	1	DOWN
801	DYNC2LI1	2.13e-07	-0.157155	0.362	0.429	0.00770725	Ast	1	DOWN
802	HIVEP2	1.19e-11	0.259212	0.515	0.429	4.31e-07	Ast	1	UP
803	PADI2	1.35e-09	0.195963	0.502	0.429	4.87e-05	Ast	1	UP
804	TSC2	8.15e-06	-0.127915	0.373	0.429	0.294467	Ast	1	DOWN
805	NEK6	2.23e-17	0.254153	0.539	0.428	8.06e-13	Ast	1	UP
806	RIC3	0.000164097	-0.155475	0.384	0.428	1	Ast	1	DOWN
807	N4BP2L1	7.24e-06	-0.175109	0.378	0.427	0.261494	Ast	1	DOWN
808	DMGDH	6.31e-10	-0.185009	0.341	0.426	2.28e-05	Ast	1	DOWN
809	EPB41L1	2.2e-05	0.152612	0.485	0.426	0.794516	Ast	1	UP
810	PCNX4	0.023934	-0.135621	0.398	0.426	1	Ast	1	DOWN
811	RAPGEF1	0.00486346	0.110022	0.46	0.426	1	Ast	1	UP
812	ABHD18	0.000764835	-0.101482	0.378	0.425	1	Ast	1	DOWN
813	NUFIP2	3.64e-17	0.268505	0.532	0.425	1.31e-12	Ast	1	UP
814	TET1	4.27e-09	-0.192457	0.347	0.425	0.000154252	Ast	1	DOWN
815	BNIP3L	0.0289531	0.102795	0.452	0.424	1	Ast	1	UP
816	CEP164	3.09e-05	-0.122796	0.37	0.424	1	Ast	1	DOWN
817	TMEM87A	0.00890717	-0.134142	0.395	0.424	1	Ast	1	DOWN
818	ATP6V0A1	0.000291811	0.11355	0.47	0.423	1	Ast	1	UP
819	ZFYVE28	2.42e-29	0.188149	0.578	0.423	8.73e-25	Ast	1	UP
820	TRIM66	8.95e-19	-0.276791	0.311	0.422	3.23e-14	Ast	1	DOWN
821	AF279873.3	4.95e-07	0.220839	0.497	0.421	0.0179033	Ast	1	UP
822	IWS1	3.37e-06	0.123693	0.491	0.421	0.121767	Ast	1	UP
823	LINGO1	9.97e-53	0.270453	0.657	0.421	3.6e-48	Ast	1	UP
824	TARBP1	3.52e-21	-0.322226	0.297	0.421	1.27e-16	Ast	1	DOWN
825	NBPF26	2.15e-06	0.130076	0.48	0.42	0.0777382	Ast	1	UP
826	SNCAIP	0.00138595	-0.122719	0.379	0.42	1	Ast	1	DOWN
827	TBCD	1.46e-07	0.133504	0.496	0.42	0.00527557	Ast	1	UP
828	TSPOAP1	2.62e-05	-0.106646	0.369	0.42	0.94744	Ast	1	DOWN
829	LINC01376	8.99e-16	-0.203967	0.299	0.419	3.25e-11	Ast	1	DOWN
830	CBFB	6.11e-08	0.228641	0.478	0.417	0.00220705	Ast	1	UP
831	CPNE8	1.52e-16	0.20406	0.538	0.417	5.48e-12	Ast	1	UP
832	PPP4R4	4.5e-08	0.201373	0.481	0.417	0.00162634	Ast	1	UP
833	NLGN4Y	8.37e-22	-0.292261	0.273	0.416	3.02e-17	Ast	1	DOWN
834	PDE9A	2.55e-15	-0.21818	0.311	0.416	9.2e-11	Ast	1	DOWN
835	SUGCT	0.0104559	-0.117927	0.383	0.416	1	Ast	1	DOWN
836	ABCC9	2.2e-10	0.142185	0.504	0.415	7.94e-06	Ast	1	UP
837	CYP7B1	2.89e-10	-0.219823	0.33	0.415	1.04e-05	Ast	1	DOWN
838	ELF1	2.98e-05	0.137862	0.471	0.415	1	Ast	1	UP
839	FDFT1	4.17e-05	0.16562	0.464	0.415	1	Ast	1	UP
840	LINC01359	5.12e-24	-0.283528	0.275	0.415	1.85e-19	Ast	1	DOWN
841	RERG	3.34e-08	-0.245161	0.343	0.415	0.00120633	Ast	1	DOWN
842	DIXDC1	7.59e-05	0.13321	0.464	0.414	1	Ast	1	UP
843	PRDM5	0.000427754	-0.123823	0.368	0.413	1	Ast	1	DOWN
844	B4GALT5	3.88e-09	0.145161	0.497	0.412	0.000140154	Ast	1	UP
845	CLIP2	5.46e-24	0.327871	0.556	0.412	1.97e-19	Ast	1	UP
846	CPEB2	7.44e-11	0.184844	0.495	0.412	2.69e-06	Ast	1	UP
847	NEK9	0.0438689	-0.109797	0.388	0.412	1	Ast	1	DOWN
848	NOTCH1	1.14e-05	-0.130481	0.363	0.412	0.413101	Ast	1	DOWN
849	NUDT3	0.0182132	0.103996	0.436	0.412	1	Ast	1	UP
850	SEMA6A	1.35e-19	-0.336722	0.293	0.412	4.89e-15	Ast	1	DOWN
851	LPIN2	9.13e-08	0.158582	0.475	0.411	0.00329958	Ast	1	UP
852	MYOM1	0.000502764	-0.18363	0.375	0.411	1	Ast	1	DOWN
853	SLC9A8	5.4e-05	-0.144185	0.359	0.411	1	Ast	1	DOWN
854	MPHOSPH9	0.00728438	-0.107556	0.375	0.41	1	Ast	1	DOWN
855	SEM1	2.18e-20	0.438293	0.523	0.41	7.89e-16	Ast	1	UP
856	UBXN2A	0.00214466	0.101979	0.455	0.41	1	Ast	1	UP
857	NR6A1	9.22e-07	0.167282	0.475	0.409	0.0333231	Ast	1	UP
858	ZBTB1	1.63e-11	0.176242	0.491	0.409	5.9e-07	Ast	1	UP
859	DGKZ	0.0432806	0.114771	0.432	0.408	1	Ast	1	UP
860	EVL	0.000450176	-0.132025	0.363	0.407	1	Ast	1	DOWN
861	MCPH1	0.00018186	0.115956	0.456	0.407	1	Ast	1	UP
862	SGSM2	0.000562919	-0.118511	0.367	0.407	1	Ast	1	DOWN
863	WDR49	0.00162034	-0.245484	0.374	0.407	1	Ast	1	DOWN
864	AC018730.2	2.15e-07	-0.144904	0.342	0.406	0.00778156	Ast	1	DOWN
865	FOXK2	0.000140931	0.152286	0.455	0.406	1	Ast	1	UP
866	PPCDC	3.21e-06	-0.130271	0.339	0.406	0.115849	Ast	1	DOWN
867	RUFY1	7.64e-05	-0.160169	0.353	0.406	1	Ast	1	DOWN
868	SMOX	0.000770191	-0.102489	0.364	0.406	1	Ast	1	DOWN
869	TLE4	1.78e-05	0.131234	0.466	0.406	0.642517	Ast	1	UP
870	UPP2	0.00462617	-0.120833	0.37	0.406	1	Ast	1	DOWN
871	CYP46A1	3.69e-07	-0.160399	0.341	0.405	0.013343	Ast	1	DOWN
872	IQCB1	4.73e-05	-0.132844	0.352	0.405	1	Ast	1	DOWN
873	KCNIP1	5.57e-09	-0.16672	0.325	0.405	0.000201443	Ast	1	DOWN
874	MPP6	1.62e-07	0.102155	0.48	0.405	0.0058664	Ast	1	UP
875	OSBP2	0.00231622	0.120756	0.443	0.405	1	Ast	1	UP
876	ZKSCAN7-AS1	0.00151802	-0.112116	0.367	0.405	1	Ast	1	DOWN
877	ASAP3	5.69e-09	0.199302	0.481	0.404	0.000205502	Ast	1	UP
878	MKRN3	3.41e-06	-0.198396	0.348	0.404	0.123122	Ast	1	DOWN
879	PLIN5	5.41e-14	-0.280364	0.307	0.403	1.96e-09	Ast	1	DOWN
880	RIPOR2	0.000286694	-0.163194	0.36	0.403	1	Ast	1	DOWN
881	RNF169	1.5e-06	0.100907	0.466	0.403	0.0540448	Ast	1	UP
882	ALK	8.6e-05	0.209527	0.445	0.402	1	Ast	1	UP
883	LIPE-AS1	2.88e-06	-0.165087	0.336	0.402	0.104189	Ast	1	DOWN
884	MT-CO3	0.000179455	0.284032	0.446	0.401	1	Ast	1	UP
885	RNF170	0.000853864	-0.105434	0.357	0.401	1	Ast	1	DOWN
886	DLG5	4.61e-05	0.118426	0.457	0.4	1	Ast	1	UP
887	KCTD8	0.000650969	0.137527	0.439	0.4	1	Ast	1	UP
888	NAPEPLD	6.42e-08	-0.216499	0.333	0.4	0.00231804	Ast	1	DOWN
889	NTNG2	4.11e-08	-0.187895	0.331	0.4	0.00148393	Ast	1	DOWN
890	PPP1R21	0.000499146	-0.116485	0.357	0.4	1	Ast	1	DOWN
891	TAZ	3.23e-08	-0.157877	0.331	0.4	0.00116856	Ast	1	DOWN
892	USO1	0.00211744	-0.129047	0.361	0.4	1	Ast	1	DOWN
893	CCDC191	0.000245332	-0.120555	0.345	0.399	1	Ast	1	DOWN
894	CDC16	0.0138397	-0.100413	0.372	0.399	1	Ast	1	DOWN
895	GPR173	0.00279166	-0.133743	0.362	0.399	1	Ast	1	DOWN
896	LRMDA	1.76e-15	0.28952	0.503	0.398	6.35e-11	Ast	1	UP
897	RNF217	2.12e-05	0.1244	0.453	0.398	0.767494	Ast	1	UP
898	SYTL4	6.72e-05	-0.219295	0.349	0.398	1	Ast	1	DOWN
899	TNS1	6.72e-06	0.151654	0.473	0.398	0.242979	Ast	1	UP
900	GPAM	1.97e-05	-0.115879	0.344	0.397	0.712421	Ast	1	DOWN
901	MT1E	1.59e-05	-0.161445	0.336	0.397	0.573242	Ast	1	DOWN
902	PABPN1	0.0031869	-0.150613	0.364	0.397	1	Ast	1	DOWN
903	UST	1.16e-05	0.116876	0.474	0.397	0.417773	Ast	1	UP
904	EIF1B-AS1	1.17e-09	-0.186941	0.311	0.396	4.21e-05	Ast	1	DOWN
905	FBXO21	0.00103281	-0.109684	0.36	0.395	1	Ast	1	DOWN
906	POU6F2	1.49e-14	-0.282382	0.293	0.395	5.37e-10	Ast	1	DOWN
907	LINC01481	5.06e-12	-0.212433	0.296	0.394	1.83e-07	Ast	1	DOWN
908	FAM19A1	1.42e-10	-0.249533	0.307	0.393	5.13e-06	Ast	1	DOWN
909	PCDH17	9.73e-05	0.158155	0.433	0.393	1	Ast	1	UP
910	FGF1	5.87e-05	-0.165034	0.339	0.392	1	Ast	1	DOWN
911	LINC00476	0.00788773	-0.127306	0.359	0.392	1	Ast	1	DOWN
912	MSRB3	0.00119107	0.141796	0.434	0.392	1	Ast	1	UP
913	PTCHD1	8.39e-30	0.348436	0.541	0.392	3.03e-25	Ast	1	UP
914	ATG4C	5.64e-06	-0.155797	0.333	0.391	0.203964	Ast	1	DOWN
915	PTPN9	7.19e-16	0.274873	0.493	0.391	2.6e-11	Ast	1	UP
916	AC021231.1	4.02e-11	-0.204129	0.298	0.389	1.45e-06	Ast	1	DOWN
917	CCDC84	0.00540769	-0.101536	0.353	0.389	1	Ast	1	DOWN
918	LINC00982	4.91e-06	-0.113397	0.324	0.389	0.177364	Ast	1	DOWN
919	SLC35G2	0.00760961	-0.120224	0.354	0.389	1	Ast	1	DOWN
920	LINC00271	2.95e-13	-0.220497	0.284	0.388	1.07e-08	Ast	1	DOWN
921	MCF2L2	0.0119929	-0.109375	0.359	0.388	1	Ast	1	DOWN
922	MFGE8	3.49e-10	-0.210106	0.316	0.388	1.26e-05	Ast	1	DOWN
923	CREBZF	0.0424921	-0.106566	0.368	0.387	1	Ast	1	DOWN
924	INTS3	0.00695774	-0.110766	0.353	0.387	1	Ast	1	DOWN
925	KIF5B	0.000396772	0.121085	0.431	0.387	1	Ast	1	UP
926	ZFP36L2	0.000265264	-0.267463	0.352	0.387	1	Ast	1	DOWN
927	ANKH	3.93e-05	0.140869	0.445	0.386	1	Ast	1	UP
928	SH2B1	0.000194727	-0.102135	0.335	0.385	1	Ast	1	DOWN
929	AMZ2	1.34e-08	-0.201495	0.306	0.383	0.000483825	Ast	1	DOWN
930	CCDC14	0.00162988	-0.134945	0.34	0.383	1	Ast	1	DOWN
931	ADAMTS9-AS2	1.05e-06	0.356006	0.445	0.382	0.0380062	Ast	1	UP
932	SCG3	7.31e-19	-0.26877	0.268	0.381	2.64e-14	Ast	1	DOWN
933	SEMA6D	0.0142559	-0.139438	0.354	0.38	1	Ast	1	DOWN
934	MT-ND4	2.19e-06	0.314545	0.444	0.379	0.0792161	Ast	1	UP
935	PPP1R1B	3.9e-08	-0.20426	0.316	0.379	0.00140802	Ast	1	DOWN
936	SETBP1	1.98e-05	-0.127426	0.324	0.379	0.713881	Ast	1	DOWN
937	USP9Y	4.78e-27	-0.271214	0.231	0.379	1.73e-22	Ast	1	DOWN
938	VCL	2.24e-07	0.225267	0.443	0.379	0.00810257	Ast	1	UP
939	EVA1C	0.000425979	0.113065	0.427	0.378	1	Ast	1	UP
940	SH3RF3	1.73e-06	0.225841	0.442	0.378	0.0623833	Ast	1	UP
941	MT-CO2	2.07e-05	0.149966	0.436	0.377	0.748476	Ast	1	UP
942	SMAD3	5.34e-09	0.130994	0.465	0.377	0.000192981	Ast	1	UP
943	STAU1	2.31e-06	0.107569	0.442	0.377	0.0835433	Ast	1	UP
944	CALD1	3.71e-06	0.221228	0.438	0.376	0.133882	Ast	1	UP
945	CLDN10	0.000222927	0.145274	0.422	0.376	1	Ast	1	UP
946	CFLAR	7.89e-07	0.158937	0.44	0.375	0.0285049	Ast	1	UP
947	PMS1	0.0147745	-0.102951	0.352	0.375	1	Ast	1	DOWN
948	S100B	1.87e-23	-0.459226	0.253	0.375	6.76e-19	Ast	1	DOWN
949	ZSWIM8	0.000890326	-0.107728	0.338	0.375	1	Ast	1	DOWN
950	HRH1	4.36e-08	0.240707	0.455	0.374	0.00157396	Ast	1	UP
951	PDK4	5.8e-12	-0.369036	0.298	0.374	2.09e-07	Ast	1	DOWN
952	UBL3	0.000105864	0.108274	0.427	0.374	1	Ast	1	UP
953	BICC1	2.2e-17	-0.211074	0.253	0.373	7.95e-13	Ast	1	DOWN
954	CC2D2A	7.31e-06	-0.175406	0.317	0.373	0.26406	Ast	1	DOWN
955	MKNK1	0.000407474	-0.131733	0.327	0.373	1	Ast	1	DOWN
956	SNX24	0.00277194	-0.15892	0.337	0.373	1	Ast	1	DOWN
957	AL109809.1	0.0148427	-0.12192	0.351	0.372	1	Ast	1	DOWN
958	MARK4	1.92e-06	0.137125	0.439	0.371	0.0695373	Ast	1	UP
959	E2F3	0.00123825	-0.145636	0.33	0.37	1	Ast	1	DOWN
960	IL17RB	1.21e-05	0.10303	0.424	0.37	0.437536	Ast	1	UP
961	SECISBP2	1.67e-09	-0.170022	0.297	0.37	6.03e-05	Ast	1	DOWN
962	TXNRD1	0.00251874	0.150689	0.414	0.37	1	Ast	1	UP
963	XPNPEP3	0.0273045	-0.113413	0.344	0.37	1	Ast	1	DOWN
964	ADARB2	5.62e-07	-0.105127	0.304	0.369	0.0202934	Ast	1	DOWN
965	PAPOLA	2.4e-10	0.180787	0.449	0.369	8.68e-06	Ast	1	UP
966	CSAD	0.0110325	-0.160408	0.343	0.368	1	Ast	1	DOWN
967	TSEN2	0.00700233	-0.163375	0.342	0.368	1	Ast	1	DOWN
968	ZRANB2-AS2	3.88e-07	-0.144238	0.295	0.368	0.0140188	Ast	1	DOWN
969	AKAP12	5.95e-15	0.342876	0.466	0.367	2.15e-10	Ast	1	UP
970	AXL	0.0400035	-0.10396	0.345	0.367	1	Ast	1	DOWN
971	FTCDNL1	0.000481857	-0.170829	0.327	0.367	1	Ast	1	DOWN
972	AC138150.1	8.28e-14	-0.245264	0.268	0.366	2.99e-09	Ast	1	DOWN
973	ARHGEF9	0.0020756	-0.123201	0.324	0.366	1	Ast	1	DOWN
974	CLASRP	2.31e-05	0.1318	0.428	0.366	0.835891	Ast	1	UP
975	LARP4	6.95e-08	0.175145	0.431	0.366	0.00251243	Ast	1	UP
976	NME5	7.53e-06	-0.16528	0.307	0.366	0.272246	Ast	1	DOWN
977	CCDC144CP	1.24e-10	0.224091	0.436	0.365	4.49e-06	Ast	1	UP
978	ENOSF1	2.72e-11	-0.203605	0.278	0.365	9.83e-07	Ast	1	DOWN
979	MIGA1	0.0122636	-0.103494	0.338	0.365	1	Ast	1	DOWN
980	SNAP91	1.72e-05	0.130668	0.43	0.365	0.620116	Ast	1	UP
981	LINC01094	1.88e-09	0.337471	0.446	0.364	6.78e-05	Ast	1	UP
982	PGM1	7.28e-05	-0.131561	0.315	0.364	1	Ast	1	DOWN
983	ZNF621	0.00104299	-0.178493	0.324	0.363	1	Ast	1	DOWN
984	RASGEF1B	1.14e-36	0.308171	0.557	0.362	4.12e-32	Ast	1	UP
985	SQSTM1	7.4e-13	0.274244	0.458	0.362	2.68e-08	Ast	1	UP
986	TANC1	1.59e-15	0.196925	0.481	0.362	5.75e-11	Ast	1	UP
987	KCND3	1.39e-14	0.272487	0.461	0.361	5.04e-10	Ast	1	UP
988	CNTFR	9.7e-05	-0.127639	0.317	0.36	1	Ast	1	DOWN
989	RHOB	0.0241032	-0.246714	0.336	0.359	1	Ast	1	DOWN
990	UBE2Q2P2	0.000306923	0.100903	0.409	0.359	1	Ast	1	UP
991	VSIG10	1.43e-08	-0.204902	0.286	0.359	0.000517073	Ast	1	DOWN
992	AL356599.1	5.2e-05	-0.127841	0.301	0.358	1	Ast	1	DOWN
993	CMTM4	5.14e-11	0.160518	0.445	0.358	1.86e-06	Ast	1	UP
994	FAM227B	2.92e-08	-0.168469	0.282	0.358	0.00105466	Ast	1	DOWN
995	IQGAP1	2.8e-07	0.111549	0.428	0.358	0.0101154	Ast	1	UP
996	JAM2	0.0100578	-0.13638	0.331	0.358	1	Ast	1	DOWN
997	PACRGL	0.000995769	-0.119636	0.319	0.358	1	Ast	1	DOWN
998	PIGL	0.00173664	-0.117009	0.319	0.358	1	Ast	1	DOWN
999	SLC48A1	4.09e-11	-0.149623	0.275	0.358	1.48e-06	Ast	1	DOWN
1000	C2CD2	0.000388761	0.111818	0.404	0.356	1	Ast	1	UP
1001	DDR2	1.24e-24	0.408829	0.488	0.356	4.47e-20	Ast	1	UP
1002	HNRNPL	0.00168642	-0.129585	0.318	0.355	1	Ast	1	DOWN
1003	PRCP	5.43e-25	0.308384	0.495	0.355	1.96e-20	Ast	1	UP
1004	SARAF	0.00237839	0.146577	0.388	0.355	1	Ast	1	UP
1005	TKT	8.63e-15	0.234255	0.461	0.355	3.12e-10	Ast	1	UP
1006	UBE2B	7.18e-14	0.216197	0.455	0.355	2.59e-09	Ast	1	UP
1007	GATAD1	9.86e-06	-0.108961	0.297	0.354	0.356232	Ast	1	DOWN
1008	KIAA0825	4.28e-07	-0.186051	0.286	0.354	0.0154778	Ast	1	DOWN
1009	LINC00298	7.22e-11	0.19289	0.436	0.354	2.61e-06	Ast	1	UP
1010	STAT2	2.15e-08	-0.238226	0.288	0.354	0.000776488	Ast	1	DOWN
1011	ANOS2P	5.06e-32	-0.437841	0.203	0.353	1.83e-27	Ast	1	DOWN
1012	SPPL2A	0.0024245	0.128796	0.388	0.353	1	Ast	1	UP
1013	PLEKHB1	8.84e-11	-0.178125	0.27	0.352	3.2e-06	Ast	1	DOWN
1014	B3GALNT2	4.43e-06	-0.123241	0.294	0.351	0.159901	Ast	1	DOWN
1015	LDAH	0.000513251	-0.111492	0.301	0.351	1	Ast	1	DOWN
1016	TMEM260	0.0397878	-0.129164	0.331	0.351	1	Ast	1	DOWN
1017	KBTBD12	0.0151207	0.101702	0.376	0.35	1	Ast	1	UP
1018	AC092683.1	0.0195964	0.10502	0.381	0.349	1	Ast	1	UP
1019	BORCS5	0.000335812	-0.122225	0.307	0.349	1	Ast	1	DOWN
1020	CHD1L	0.00113511	-0.102829	0.311	0.349	1	Ast	1	DOWN
1021	EFHC1	0.000808805	-0.15755	0.308	0.349	1	Ast	1	DOWN
1022	GLIDR	9.42e-14	-0.243891	0.253	0.349	3.41e-09	Ast	1	DOWN
1023	PAM	0.00191381	0.102145	0.39	0.349	1	Ast	1	UP
1024	SLC25A29	2.13e-05	0.125307	0.407	0.349	0.771453	Ast	1	UP
1025	AL365273.2	8.98e-08	-0.145173	0.28	0.348	0.00324344	Ast	1	DOWN
1026	AP006621.3	2.56e-18	-0.281171	0.236	0.348	9.25e-14	Ast	1	DOWN
1027	CDR2	7.18e-12	0.233241	0.438	0.348	2.59e-07	Ast	1	UP
1028	SYNGAP1	0.00263986	-0.108606	0.308	0.348	1	Ast	1	DOWN
1029	TMEM150C	0.000928929	-0.149697	0.308	0.348	1	Ast	1	DOWN
1030	CADPS	0.0449033	0.25999	0.362	0.347	1	Ast	1	UP
1031	EFCAB6	6.24e-15	-0.247633	0.248	0.347	2.25e-10	Ast	1	DOWN
1032	LINC00598	4e-08	0.158306	0.417	0.346	0.00144662	Ast	1	UP
1033	OSMR-AS1	2.68e-20	0.266026	0.481	0.346	9.7e-16	Ast	1	UP
1034	FADS1	3.96e-14	-0.220321	0.252	0.345	1.43e-09	Ast	1	DOWN
1035	NRBP2	5.3e-19	-0.299392	0.235	0.345	1.92e-14	Ast	1	DOWN
1036	QTRT1	8.33e-13	-0.261504	0.256	0.345	3.01e-08	Ast	1	DOWN
1037	CNTNAP3B	5.94e-71	0.703823	0.565	0.344	2.15e-66	Ast	1	UP
1038	DLGAP4	0.00136146	0.100252	0.383	0.344	1	Ast	1	UP
1039	LINC02060	2.15e-08	-0.140938	0.269	0.344	0.000776174	Ast	1	DOWN
1040	TASP1	0.00519199	-0.1136	0.311	0.344	1	Ast	1	DOWN
1041	WWP2	0.0268087	-0.123527	0.32	0.344	1	Ast	1	DOWN
1042	GALNT10	0.0158386	-0.190937	0.312	0.343	1	Ast	1	DOWN
1043	GGA2	3.64e-10	0.165596	0.426	0.343	1.32e-05	Ast	1	UP
1044	ADAR	0.0185128	0.101181	0.375	0.342	1	Ast	1	UP
1045	FOXK1	1.88e-12	0.207395	0.442	0.342	6.8e-08	Ast	1	UP
1046	NFATC4	0.000154527	-0.187773	0.294	0.342	1	Ast	1	DOWN
1047	CTNNA3	0.0137702	-0.303609	0.304	0.341	1	Ast	1	DOWN
1048	DNAJB6	3.24e-16	0.26569	0.441	0.341	1.17e-11	Ast	1	UP
1049	ENTPD1	6.61e-06	-0.133462	0.281	0.341	0.238826	Ast	1	DOWN
1050	FREM2	1.08e-40	-0.377367	0.179	0.341	3.91e-36	Ast	1	DOWN
1051	MRPS25	1.55e-13	-0.194172	0.246	0.341	5.6e-09	Ast	1	DOWN
1052	TPK1	0.000617792	-0.162509	0.301	0.341	1	Ast	1	DOWN
1053	CNTNAP3	1.52e-23	0.352371	0.467	0.34	5.5e-19	Ast	1	UP
1054	DNAJC27-AS1	0.00146358	-0.118524	0.297	0.34	1	Ast	1	DOWN
1055	GLB1	6.19e-08	0.139521	0.408	0.34	0.00223777	Ast	1	UP
1056	GOLGA1	3.5e-07	-0.213765	0.279	0.34	0.0126574	Ast	1	DOWN
1057	TOGARAM2	9.21e-07	-0.175028	0.278	0.34	0.0332763	Ast	1	DOWN
1058	BDH1	2.57e-08	-0.119532	0.267	0.339	0.000927771	Ast	1	DOWN
1059	C3orf58	3.82e-05	-0.131789	0.287	0.339	1	Ast	1	DOWN
1060	C8orf37-AS1	1.73e-09	-0.199092	0.258	0.339	6.27e-05	Ast	1	DOWN
1061	CAT	6.51e-05	-0.100304	0.293	0.339	1	Ast	1	DOWN
1062	ISPD	0.000536521	-0.104461	0.29	0.339	1	Ast	1	DOWN
1063	LETMD1	2.31e-05	-0.135126	0.283	0.339	0.835181	Ast	1	DOWN
1064	LPGAT1	0.000819024	-0.178993	0.3	0.339	1	Ast	1	DOWN
1065	ZNF345	0.00225313	0.103044	0.372	0.339	1	Ast	1	UP
1066	ZRANB3	0.00152126	-0.126738	0.3	0.339	1	Ast	1	DOWN
1067	SGO1-AS1	2.49e-20	-0.372022	0.219	0.338	8.99e-16	Ast	1	DOWN
1068	SSPN	1e-08	-0.161663	0.265	0.338	0.000361634	Ast	1	DOWN
1069	WASHC3	3.2e-08	-0.181607	0.271	0.338	0.00115508	Ast	1	DOWN
1070	GPATCH2	3.21e-06	-0.141584	0.28	0.337	0.115862	Ast	1	DOWN
1071	MAP3K14	1.21e-10	0.208661	0.426	0.337	4.35e-06	Ast	1	UP
1072	ZNF334	0.00106887	-0.123112	0.296	0.337	1	Ast	1	DOWN
1073	ZNF710	0.00145962	0.125019	0.382	0.337	1	Ast	1	UP
1074	AC098829.1	0.00696088	0.333789	0.36	0.336	1	Ast	1	UP
1075	DNAJC3	2.99e-08	0.111316	0.413	0.336	0.00108207	Ast	1	UP
1076	ZNF75A	0.0100827	-0.105572	0.305	0.336	1	Ast	1	DOWN
1077	TMEM72-AS1	1.55e-08	-0.164572	0.26	0.335	0.000560107	Ast	1	DOWN
1078	UNC80	3.62e-10	-0.238981	0.257	0.335	1.31e-05	Ast	1	DOWN
1079	CCDC57	0.0033369	-0.111252	0.299	0.334	1	Ast	1	DOWN
1080	PHKG1	2.18e-20	-0.272368	0.22	0.334	7.88e-16	Ast	1	DOWN
1081	DAB1	0.000836419	0.152889	0.377	0.332	1	Ast	1	UP
1082	SLC26A3	4.87e-37	0.271175	0.532	0.332	1.76e-32	Ast	1	UP
1083	ETV1	4.5e-06	0.149534	0.387	0.331	0.162704	Ast	1	UP
1084	TERF1	0.000340255	-0.121304	0.282	0.331	1	Ast	1	DOWN
1085	AP1S2	0.0069062	-0.106214	0.299	0.33	1	Ast	1	DOWN
1086	D2HGDH	3.83e-14	-0.216012	0.233	0.33	1.39e-09	Ast	1	DOWN
1087	KCTD15	0.00142021	-0.111886	0.289	0.329	1	Ast	1	DOWN
1088	LANCL2	2.34e-06	-0.138145	0.268	0.328	0.0843983	Ast	1	DOWN
1089	SLC44A3	2.57e-06	0.115756	0.393	0.328	0.0929275	Ast	1	UP
1090	UVSSA	1.78e-05	-0.12117	0.27	0.328	0.643551	Ast	1	DOWN
1091	ARHGEF3	1.1e-36	0.427181	0.518	0.327	3.99e-32	Ast	1	UP
1092	ATP1A1-AS1	1.05e-08	-0.185763	0.255	0.327	0.000381012	Ast	1	DOWN
1093	GALNT15	0.000557745	-0.146046	0.28	0.327	1	Ast	1	DOWN
1094	RGS9	9.2e-07	-0.169069	0.262	0.327	0.033236	Ast	1	DOWN
1095	SLC30A10	1.37e-06	-0.174828	0.265	0.327	0.0494373	Ast	1	DOWN
1096	TRAF3IP2	0.00220568	0.113355	0.363	0.327	1	Ast	1	UP
1097	TRIM37	0.00185514	0.106833	0.369	0.327	1	Ast	1	UP
1098	DHX30	0.0151094	-0.117252	0.297	0.326	1	Ast	1	DOWN
1099	HABP4	0.0216453	-0.107333	0.299	0.326	1	Ast	1	DOWN
1100	PTPN12	2.97e-08	0.165752	0.403	0.326	0.00107431	Ast	1	UP
1101	C6orf89	0.0190753	-0.113184	0.3	0.325	1	Ast	1	DOWN
1102	CCDC200	5.8e-10	0.246594	0.404	0.325	2.1e-05	Ast	1	UP
1103	ITPRID2	2.41e-14	0.175366	0.43	0.325	8.69e-10	Ast	1	UP
1104	MAN1C1	3.55e-06	0.171633	0.394	0.325	0.128436	Ast	1	UP
1105	MCM3AP	3.41e-08	-0.136711	0.254	0.325	0.00123178	Ast	1	DOWN
1106	PLCL1	1.77e-06	-0.189326	0.264	0.325	0.0638843	Ast	1	DOWN
1107	SNRK	3.16e-06	-0.100811	0.266	0.325	0.114271	Ast	1	DOWN
1108	ATP10B	0.0438813	-0.107788	0.295	0.324	1	Ast	1	DOWN
1109	GPC6	3.58e-10	-0.406107	0.247	0.324	1.29e-05	Ast	1	DOWN
1110	STK24	0.00450395	0.10916	0.36	0.324	1	Ast	1	UP
1111	GRINA	2.02e-13	-0.261912	0.236	0.323	7.3e-09	Ast	1	DOWN
1112	ORC2	5.49e-06	-0.106249	0.264	0.323	0.19849	Ast	1	DOWN
1113	ABHD3	1.26e-07	0.143315	0.397	0.322	0.00455045	Ast	1	UP
1114	CC2D2B	1.16e-06	-0.165258	0.26	0.322	0.0418716	Ast	1	DOWN
1115	HSPA9	0.000465886	0.102966	0.364	0.321	1	Ast	1	UP
1116	KIAA1147	4.19e-06	-0.112974	0.265	0.321	0.15143	Ast	1	DOWN
1117	RHPN2	2.3e-06	0.131562	0.38	0.321	0.0832622	Ast	1	UP
1118	ABCA3	1.48e-06	0.100399	0.393	0.32	0.053414	Ast	1	UP
1119	AC019257.1	3.2e-10	-0.227006	0.242	0.32	1.16e-05	Ast	1	DOWN
1120	DNAJC6	1.27e-08	0.156756	0.406	0.32	0.000460309	Ast	1	UP
1121	SIRPB3P	4.89e-07	-0.127448	0.258	0.32	0.017663	Ast	1	DOWN
1122	TMEM241	9.45e-07	-0.161921	0.265	0.32	0.0341544	Ast	1	DOWN
1123	CEP78	0.0304488	-0.128987	0.296	0.319	1	Ast	1	DOWN
1124	UBA2	0.00180925	0.105192	0.359	0.319	1	Ast	1	UP
1125	ABCB7	0.0032058	0.105042	0.354	0.318	1	Ast	1	UP
1126	AC087500.1	0.00896854	-0.10384	0.288	0.318	1	Ast	1	DOWN
1127	SLC11A2	1.17e-05	-0.156742	0.268	0.318	0.424503	Ast	1	DOWN
1128	C9orf85	9.27e-05	-0.11601	0.266	0.317	1	Ast	1	DOWN
1129	HDAC7	3.42e-06	0.117331	0.381	0.317	0.123731	Ast	1	UP
1130	KCNQ3	8.03e-11	0.329875	0.407	0.317	2.9e-06	Ast	1	UP
1131	PKIG	5.23e-06	-0.155403	0.257	0.317	0.188937	Ast	1	DOWN
1132	CRELD1	0.00167067	0.157028	0.349	0.316	1	Ast	1	UP
1133	CTNNBIP1	2.9e-06	-0.153926	0.257	0.316	0.104887	Ast	1	DOWN
1134	DPY19L1	5.04e-06	0.116158	0.381	0.316	0.182173	Ast	1	UP
1135	PCLO	3.19e-12	0.293974	0.41	0.316	1.15e-07	Ast	1	UP
1136	TSHZ1	0.00011904	0.126991	0.364	0.316	1	Ast	1	UP
1137	LRRC28	5.1e-08	-0.165277	0.246	0.315	0.00184139	Ast	1	DOWN
1138	RGL2	8.4e-11	-0.191928	0.233	0.315	3.03e-06	Ast	1	DOWN
1139	ARHGAP39	6.79e-17	0.15591	0.443	0.314	2.45e-12	Ast	1	UP
1140	UNC5D	3.78e-05	-0.203372	0.263	0.314	1	Ast	1	DOWN
1141	YY1AP1	0.00444878	0.11786	0.348	0.314	1	Ast	1	UP
1142	CTSH	3.42e-06	-0.171126	0.257	0.313	0.123521	Ast	1	DOWN
1143	RAP1A	0.000304845	0.100077	0.363	0.313	1	Ast	1	UP
1144	ARNTL	2.07e-26	0.324064	0.453	0.312	7.48e-22	Ast	1	UP
1145	COLGALT2	1.86e-08	0.117343	0.395	0.311	0.000673021	Ast	1	UP
1146	FLYWCH1	0.00120667	-0.100549	0.27	0.311	1	Ast	1	DOWN
1147	GPC4	0.00299731	-0.114292	0.27	0.311	1	Ast	1	DOWN
1148	RCL1	0.00382012	-0.106221	0.273	0.311	1	Ast	1	DOWN
1149	AC010099.4	9.62e-08	-0.273568	0.244	0.31	0.00347493	Ast	1	DOWN
1150	HDAC2-AS2	0.000455205	-0.118182	0.265	0.309	1	Ast	1	DOWN
1151	FAM198B	9.23e-06	-0.110388	0.253	0.308	0.333477	Ast	1	DOWN
1152	MAP1B	5.34e-28	0.465257	0.471	0.308	1.93e-23	Ast	1	UP
1153	NDUFV1	9.85e-08	-0.111985	0.238	0.308	0.00356094	Ast	1	DOWN
1154	TTPA	2.67e-07	-0.209911	0.249	0.308	0.00965872	Ast	1	DOWN
1155	AEBP1	1.84e-24	0.353633	0.443	0.306	6.65e-20	Ast	1	UP
1156	DIO2	1.14e-06	-0.140097	0.248	0.306	0.0412275	Ast	1	DOWN
1157	H3F3B	4.01e-05	-0.263201	0.256	0.306	1	Ast	1	DOWN
1158	NUPL2	0.000445801	-0.136523	0.266	0.306	1	Ast	1	DOWN
1159	PTGES3	2.68e-30	0.393787	0.45	0.306	9.7e-26	Ast	1	UP
1160	AC004158.1	8.35e-24	-0.283045	0.183	0.305	3.02e-19	Ast	1	DOWN
1161	KLKB1	0.000245192	-0.108201	0.257	0.305	1	Ast	1	DOWN
1162	FKTN	1.01e-06	-0.134775	0.242	0.304	0.0364271	Ast	1	DOWN
1163	HS3ST5	8.42e-05	0.161055	0.355	0.304	1	Ast	1	UP
1164	ORC3	0.0445631	-0.116198	0.281	0.304	1	Ast	1	DOWN
1165	ROBO3	2.14e-05	-0.124216	0.251	0.304	0.772145	Ast	1	DOWN
1166	ITGB3BP	1.51e-08	-0.165347	0.229	0.303	0.000546867	Ast	1	DOWN
1167	NAA16	2.04e-06	0.130163	0.366	0.303	0.0736949	Ast	1	UP
1168	PPP1CB	7.02e-14	0.178946	0.408	0.303	2.54e-09	Ast	1	UP
1169	SLK	1.21e-07	0.102799	0.378	0.303	0.00437868	Ast	1	UP
1170	SPRY4-AS1	1.22e-14	0.338342	0.403	0.303	4.4e-10	Ast	1	UP
1171	ST6GALNAC5	2.01e-08	-0.223433	0.234	0.303	0.000726654	Ast	1	DOWN
1172	VDAC3	5.45e-05	-0.10076	0.255	0.303	1	Ast	1	DOWN
1173	FASTKD1	0.0362583	-0.106368	0.278	0.302	1	Ast	1	DOWN
1174	THUMPD3-AS1	1.91e-12	0.222862	0.394	0.302	6.9e-08	Ast	1	UP
1175	TTC12	0.00015763	-0.123879	0.258	0.302	1	Ast	1	DOWN
1176	ACTN4	4.24e-10	0.148859	0.386	0.301	1.53e-05	Ast	1	UP
1177	ATP6V0E2	1.21e-06	-0.171154	0.238	0.301	0.0435959	Ast	1	DOWN
1178	CEP128	3.02e-12	-0.249338	0.215	0.301	1.09e-07	Ast	1	DOWN
1179	IVD	0.0270261	-0.104399	0.272	0.301	1	Ast	1	DOWN
1180	CSPG5	1.61e-07	-0.119861	0.232	0.3	0.00580134	Ast	1	DOWN
1181	RASAL2	2.34e-08	0.175518	0.381	0.3	0.000846376	Ast	1	UP
1182	TBC1D2B	1.91e-05	-0.11678	0.247	0.3	0.691708	Ast	1	DOWN
1183	LINC00500	3.3e-17	-0.350117	0.201	0.299	1.19e-12	Ast	1	DOWN
1184	SLAIN1	1.73e-05	0.120602	0.353	0.299	0.625116	Ast	1	UP
1185	TEX2	2.31e-08	0.237612	0.37	0.299	0.000833802	Ast	1	UP
1186	MT-ND3	3.58e-07	0.165336	0.362	0.298	0.0129371	Ast	1	UP
1187	SEL1L3	6.25e-11	0.31578	0.377	0.298	2.26e-06	Ast	1	UP
1188	FIRRE	1.35e-05	-0.113843	0.239	0.297	0.489209	Ast	1	DOWN
1189	GTF2F2	7.24e-05	-0.12668	0.245	0.296	1	Ast	1	DOWN
1190	KANSL3	0.00676061	-0.127666	0.264	0.296	1	Ast	1	DOWN
1191	NKAIN4	5.76e-14	-0.218521	0.207	0.296	2.08e-09	Ast	1	DOWN
1192	SNAP23	0.00678246	0.107556	0.329	0.296	1	Ast	1	UP
1193	CASC3	8.51e-05	0.112222	0.349	0.295	1	Ast	1	UP
1194	DGKD	1.2e-12	0.307757	0.379	0.295	4.32e-08	Ast	1	UP
1195	ELN	1.79e-07	-0.227709	0.235	0.295	0.00647841	Ast	1	DOWN
1196	FAHD2CP	5.53e-14	-0.247018	0.205	0.295	2e-09	Ast	1	DOWN
1197	FBXL13	1.89e-05	-0.193553	0.244	0.295	0.681585	Ast	1	DOWN
1198	GINS3	4.95e-51	-0.664978	0.126	0.295	1.79e-46	Ast	1	DOWN
1199	HOPX	0.00628883	0.125331	0.324	0.295	1	Ast	1	UP
1200	IFRD1	3.28e-30	0.398774	0.443	0.295	1.19e-25	Ast	1	UP
1201	AC090115.1	6.35e-05	-0.171002	0.243	0.294	1	Ast	1	DOWN
1202	AMY2B	8.67e-08	-0.137638	0.23	0.294	0.00313124	Ast	1	DOWN
1203	CLIC4	5.96e-26	0.352793	0.45	0.294	2.15e-21	Ast	1	UP
1204	HFM1	1.19e-06	-0.148965	0.231	0.294	0.0430064	Ast	1	DOWN
1205	IDH1	0.00891496	-0.119205	0.264	0.294	1	Ast	1	DOWN
1206	RYBP	1.11e-05	0.111367	0.354	0.294	0.402164	Ast	1	UP
1207	SCPEP1	2.19e-12	-0.181155	0.209	0.294	7.9e-08	Ast	1	DOWN
1208	VPS51	0.0295852	-0.125614	0.269	0.294	1	Ast	1	DOWN
1209	BAALC-AS1	0.0201601	0.133791	0.319	0.293	1	Ast	1	UP
1210	C15orf41	5.35e-07	-0.135704	0.228	0.293	0.0193235	Ast	1	DOWN
1211	CD44	5.02e-27	0.644753	0.452	0.293	1.81e-22	Ast	1	UP
1212	LIMK2	1.21e-06	0.138465	0.365	0.293	0.0435564	Ast	1	UP
1213	TPD52L2	2.11e-06	-0.113651	0.232	0.293	0.0763458	Ast	1	DOWN
1214	DEAF1	1.04e-08	0.153258	0.37	0.292	0.000375233	Ast	1	UP
1215	LINC01896	5.91e-10	-0.176889	0.217	0.292	2.14e-05	Ast	1	DOWN
1216	SIN3B	0.00685273	-0.101892	0.259	0.292	1	Ast	1	DOWN
1217	AC097515.1	0.00894627	-0.121133	0.256	0.291	1	Ast	1	DOWN
1218	N4BP1	0.0021285	0.110155	0.334	0.291	1	Ast	1	UP
1219	PLEKHO1	0.00354837	-0.10192	0.256	0.291	1	Ast	1	DOWN
1220	RBPMS	0.00185185	0.111991	0.329	0.291	1	Ast	1	UP
1221	XAF1	3.37e-05	0.120239	0.349	0.291	1	Ast	1	UP
1222	ENHO	1.91e-17	-0.233626	0.193	0.29	6.9e-13	Ast	1	DOWN
1223	EPHA4	7.7e-05	0.130297	0.344	0.29	1	Ast	1	UP
1224	GLS	4.87e-07	0.150211	0.358	0.29	0.0175874	Ast	1	UP
1225	FRMPD2	1.11e-15	-0.282757	0.192	0.289	4e-11	Ast	1	DOWN
1226	SERPINI2	0.00112335	-0.185122	0.253	0.289	1	Ast	1	DOWN
1227	SMARCD2	9.25e-06	-0.105913	0.233	0.289	0.334326	Ast	1	DOWN
1228	WTAP	0.00395467	0.118802	0.322	0.289	1	Ast	1	UP
1229	VPS39	0.000360578	-0.109149	0.246	0.288	1	Ast	1	DOWN
1230	AC007495.1	1.19e-06	-0.150941	0.226	0.287	0.0429599	Ast	1	DOWN
1231	BMS1P21	3.42e-22	0.284036	0.408	0.287	1.23e-17	Ast	1	UP
1232	CNOT6L	0.000342269	0.123272	0.33	0.287	1	Ast	1	UP
1233	DPYD	0.000377206	-0.133287	0.241	0.287	1	Ast	1	DOWN
1234	TMEM192	0.00282807	-0.106522	0.251	0.287	1	Ast	1	DOWN
1235	AC092902.5	1.07e-06	0.143851	0.35	0.286	0.0386119	Ast	1	UP
1236	CACNA1B	1.38e-12	0.303162	0.375	0.286	4.98e-08	Ast	1	UP
1237	DHX8	0.0198289	-0.116331	0.26	0.286	1	Ast	1	DOWN
1238	DNAJB2	4.18e-11	0.115479	0.383	0.286	1.51e-06	Ast	1	UP
1239	AC131571.1	8.78e-11	-0.259486	0.209	0.285	3.17e-06	Ast	1	DOWN
1240	ATP10D	4.16e-08	0.134705	0.361	0.285	0.00150326	Ast	1	UP
1241	GTF2IRD2	3.78e-07	-0.132404	0.223	0.285	0.0136685	Ast	1	DOWN
1242	LINC01285	2.96e-12	-0.159255	0.198	0.285	1.07e-07	Ast	1	DOWN
1243	PPIE	4.11e-14	-0.24955	0.195	0.285	1.48e-09	Ast	1	DOWN
1244	RIDA	8.57e-06	-0.121256	0.232	0.285	0.309586	Ast	1	DOWN
1245	TNS2	0.000201221	-0.15681	0.24	0.285	1	Ast	1	DOWN
1246	WDR35	0.00900282	-0.108579	0.255	0.285	1	Ast	1	DOWN
1247	MRPL41	1.95e-05	-0.209721	0.237	0.284	0.703481	Ast	1	DOWN
1248	MYO19	0.00284924	-0.103424	0.247	0.284	1	Ast	1	DOWN
1249	SMAD9	0.000534874	-0.12781	0.238	0.283	1	Ast	1	DOWN
1250	ABCA2	0.00206557	-0.164244	0.247	0.28	1	Ast	1	DOWN
1251	BANP	3.4e-11	0.191242	0.372	0.28	1.23e-06	Ast	1	UP
1252	FAN1	1.48e-05	-0.109858	0.23	0.28	0.535394	Ast	1	DOWN
1253	IMMP1L	0.0064913	-0.119302	0.246	0.28	1	Ast	1	DOWN
1254	SYNM	1.06e-30	0.316309	0.446	0.28	3.84e-26	Ast	1	UP
1255	AC036214.1	1.53e-11	-0.252471	0.198	0.279	5.54e-07	Ast	1	DOWN
1256	AC078881.1	9.48e-06	-0.147483	0.223	0.279	0.342538	Ast	1	DOWN
1257	ADAMTS9	6.81e-14	-0.474533	0.194	0.279	2.46e-09	Ast	1	DOWN
1258	ENPP7P4	2.56e-05	0.10145	0.333	0.279	0.923471	Ast	1	UP
1259	RPL37A	0.0010479	0.129491	0.32	0.279	1	Ast	1	UP
1260	SGK1	0.0360334	-0.108382	0.256	0.279	1	Ast	1	DOWN
1261	SNORC	2.47e-17	-0.265507	0.178	0.279	8.92e-13	Ast	1	DOWN
1262	ZFX	1.46e-05	0.103817	0.335	0.279	0.52735	Ast	1	UP
1263	ACSF2	0.0178338	-0.124911	0.25	0.278	1	Ast	1	DOWN
1264	KCTD13	1.05e-05	0.104403	0.334	0.278	0.377715	Ast	1	UP
1265	REEP3	1.08e-06	0.123236	0.344	0.278	0.0390666	Ast	1	UP
1266	SPEF2	1.63e-19	-0.303159	0.173	0.278	5.89e-15	Ast	1	DOWN
1267	STOX2	0.00696762	-0.119362	0.244	0.278	1	Ast	1	DOWN
1268	CATSPERE	1.76e-19	-0.247393	0.168	0.277	6.36e-15	Ast	1	DOWN
1269	IARS	1.16e-10	0.196141	0.36	0.276	4.19e-06	Ast	1	UP
1270	NRDE2	1.28e-07	-0.15889	0.215	0.275	0.00462931	Ast	1	DOWN
1271	OARD1	2.4e-09	-0.176086	0.204	0.275	8.67e-05	Ast	1	DOWN
1272	SULT1A1	2.5e-05	-0.152756	0.22	0.275	0.901581	Ast	1	DOWN
1273	TRAPPC13	0.000271825	-0.112107	0.232	0.275	1	Ast	1	DOWN
1274	CHST1	0.00120074	-0.105661	0.231	0.274	1	Ast	1	DOWN
1275	FOXG1-AS1	1.46e-10	-0.152233	0.197	0.274	5.29e-06	Ast	1	DOWN
1276	HNF4G	0.0303608	-0.12935	0.249	0.274	1	Ast	1	DOWN
1277	LAMC1	1.06e-09	0.156913	0.353	0.274	3.84e-05	Ast	1	UP
1278	RGS11	1.02e-06	-0.154165	0.215	0.274	0.036757	Ast	1	DOWN
1279	SHISA6	1.77e-06	-0.176512	0.209	0.274	0.0639992	Ast	1	DOWN
1280	AC009879.3	5.72e-15	-0.158401	0.177	0.273	2.07e-10	Ast	1	DOWN
1281	ANGPT1	3.32e-05	0.186575	0.331	0.273	1	Ast	1	UP
1282	LINC01551	7.78e-26	-0.322784	0.153	0.273	2.81e-21	Ast	1	DOWN
1283	XIST	4.35e-44	0.471466	0.517	0.273	1.57e-39	Ast	1	UP
1284	ZNF444	1.97e-05	-0.107082	0.22	0.273	0.711218	Ast	1	DOWN
1285	ACADM	0.0170458	-0.102575	0.244	0.272	1	Ast	1	DOWN
1286	JDP2	7.83e-15	0.278629	0.368	0.271	2.83e-10	Ast	1	UP
1287	AC007262.2	3.65e-05	0.116737	0.324	0.27	1	Ast	1	UP
1288	AC092944.1	0.000617693	-0.118343	0.228	0.27	1	Ast	1	DOWN
1289	GCDH	3.43e-05	-0.13471	0.221	0.27	1	Ast	1	DOWN
1290	GIGYF1	0.0300116	-0.104279	0.247	0.27	1	Ast	1	DOWN
1291	INPP1	7.71e-06	-0.102283	0.215	0.27	0.278576	Ast	1	DOWN
1292	MT-ATP6	2.75e-09	0.275922	0.346	0.27	9.95e-05	Ast	1	UP
1293	PHTF1	0.000841116	-0.11117	0.23	0.27	1	Ast	1	DOWN
1294	RAD51-AS1	6.92e-07	-0.103963	0.211	0.27	0.0250155	Ast	1	DOWN
1295	UHRF1BP1	0.0044786	0.103057	0.305	0.27	1	Ast	1	UP
1296	ATP6V0E1	0.00189339	0.107358	0.309	0.269	1	Ast	1	UP
1297	COL4A2	5.05e-08	0.199931	0.344	0.269	0.00182325	Ast	1	UP
1298	HSPB8	2.02e-13	0.106349	0.384	0.269	7.3e-09	Ast	1	UP
1299	HYDIN	3.1e-11	-0.128366	0.188	0.269	1.12e-06	Ast	1	DOWN
1300	OSGIN2	1.32e-06	-0.227248	0.214	0.269	0.0477621	Ast	1	DOWN
1301	RPS6KA3	2.77e-08	0.138379	0.345	0.269	0.0010015	Ast	1	UP
1302	VWA3A	1.05e-14	-0.201814	0.175	0.269	3.79e-10	Ast	1	DOWN
1303	CANX	0.00288262	0.128195	0.302	0.268	1	Ast	1	UP
1304	NXN	2.7e-13	0.210413	0.371	0.268	9.76e-09	Ast	1	UP
1305	PGAP1	1.51e-05	0.153979	0.322	0.268	0.545219	Ast	1	UP
1306	ZMIZ2	0.000175168	-0.116087	0.224	0.268	1	Ast	1	DOWN
1307	ZNF559-ZNF177	1.16e-05	-0.128648	0.22	0.268	0.419487	Ast	1	DOWN
1308	CCDC102B	7.81e-10	-0.154234	0.19	0.267	2.82e-05	Ast	1	DOWN
1309	ITGB1	6.82e-05	0.103884	0.316	0.267	1	Ast	1	UP
1310	ADAM23	1.35e-11	0.220242	0.36	0.266	4.87e-07	Ast	1	UP
1311	DCLRE1C	0.00271437	-0.103356	0.23	0.266	1	Ast	1	DOWN
1312	FLJ46906	1.43e-13	-0.154168	0.179	0.266	5.17e-09	Ast	1	DOWN
1313	INPP5A	1.6e-08	0.14744	0.34	0.266	0.000577427	Ast	1	UP
1314	MSANTD4	9.64e-08	0.145933	0.332	0.266	0.00348338	Ast	1	UP
1315	POR	0.000666053	0.110377	0.304	0.266	1	Ast	1	UP
1316	ADAMTSL4-AS1	8.35e-08	-0.129555	0.202	0.265	0.00301623	Ast	1	DOWN
1317	ATF7IP2	0.00917525	0.124564	0.293	0.265	1	Ast	1	UP
1318	CYB5D2	1.17e-07	-0.131612	0.2	0.265	0.00423802	Ast	1	DOWN
1319	GRIP1	1.64e-15	0.369772	0.374	0.264	5.93e-11	Ast	1	UP
1320	MCCC2	0.000399323	-0.103769	0.221	0.264	1	Ast	1	DOWN
1321	CKMT2	2e-07	-0.173819	0.205	0.263	0.00723456	Ast	1	DOWN
1322	EEFSEC	4.47e-06	-0.143718	0.209	0.263	0.161685	Ast	1	DOWN
1323	SCD	0.00410354	-0.158441	0.233	0.262	1	Ast	1	DOWN
1324	DDHD2	7.66e-06	-0.101219	0.206	0.261	0.276879	Ast	1	DOWN
1325	HES1	2.01e-14	-0.222895	0.169	0.261	7.25e-10	Ast	1	DOWN
1326	HSP90AB1	5.8e-25	0.305045	0.402	0.261	2.1e-20	Ast	1	UP
1327	AC008957.2	5.18e-09	-0.122235	0.191	0.26	0.000187005	Ast	1	DOWN
1328	DDX18	5.1e-09	-0.161721	0.192	0.26	0.000184428	Ast	1	DOWN
1329	PSMA1	1.69e-05	0.149531	0.316	0.26	0.610818	Ast	1	UP
1330	TRAPPC6B	0.0483995	-0.105142	0.237	0.26	1	Ast	1	DOWN
1331	FBXL3	1.65e-08	0.140516	0.334	0.259	0.000597974	Ast	1	UP
1332	LINC01088	0.00349061	-0.173904	0.222	0.259	1	Ast	1	DOWN
1333	MT-ND1	4.87e-05	0.186185	0.306	0.259	1	Ast	1	UP
1334	TDRP	0.0264158	-0.102758	0.233	0.258	1	Ast	1	DOWN
1335	UTP23	1.25e-06	0.12463	0.321	0.258	0.0451955	Ast	1	UP
1336	DNAJC16	0.00401887	-0.102556	0.22	0.257	1	Ast	1	DOWN
1337	KIF6	0.000721443	-0.157722	0.218	0.257	1	Ast	1	DOWN
1338	MOXD1	2.69e-15	-0.294188	0.165	0.257	9.72e-11	Ast	1	DOWN
1339	RGS3	0.00767123	-0.103228	0.225	0.257	1	Ast	1	DOWN
1340	TTN	0.0183776	-0.330543	0.234	0.257	1	Ast	1	DOWN
1341	GAS8	8.65e-08	-0.145995	0.194	0.256	0.00312725	Ast	1	DOWN
1342	MT-CYB	3.16e-06	0.240818	0.316	0.256	0.114297	Ast	1	UP
1343	SLC8B1	1.7e-09	-0.152283	0.184	0.255	6.13e-05	Ast	1	DOWN
1344	SLC9A3R1	0.0090235	-0.144337	0.226	0.255	1	Ast	1	DOWN
1345	YARS	1.13e-17	0.269105	0.37	0.255	4.1e-13	Ast	1	UP
1346	EIF4G1	0.000380024	0.117636	0.296	0.254	1	Ast	1	UP
1347	RBFOX1	2.55e-06	0.296082	0.309	0.254	0.092084	Ast	1	UP
1348	SHANK2	4.49e-16	-0.224424	0.16	0.254	1.62e-11	Ast	1	DOWN
1349	COQ4	0.000306433	-0.137523	0.211	0.253	1	Ast	1	DOWN
1350	GEMIN8	2.78e-07	-0.181285	0.193	0.253	0.0100452	Ast	1	DOWN
1351	C11orf65	0.000189356	-0.108844	0.205	0.252	1	Ast	1	DOWN
1352	FGF14	0.0241919	0.134381	0.279	0.252	1	Ast	1	UP
1353	FSTL3	1.66e-06	-0.177574	0.198	0.252	0.0599147	Ast	1	DOWN
1354	NTSR2	2.48e-15	-0.190843	0.162	0.252	8.97e-11	Ast	1	DOWN
1355	OAT	1.58e-07	-0.106615	0.19	0.252	0.00569692	Ast	1	DOWN
1356	CA5B	8.05e-06	-0.148812	0.198	0.251	0.290875	Ast	1	DOWN
1357	CNTNAP2	0.000417926	0.244614	0.29	0.251	1	Ast	1	UP
1358	LINC00278	2.12e-15	-0.139454	0.153	0.251	7.65e-11	Ast	1	DOWN
1359	SLC35D1	9.01e-05	0.112462	0.304	0.251	1	Ast	1	UP
1360	SLC39A10	0.000385913	-0.138214	0.209	0.251	1	Ast	1	DOWN
1361	HSF4	0.0107923	-0.108754	0.223	0.25	1	Ast	1	DOWN
1362	PAQR6	7.73e-15	-0.139758	0.157	0.249	2.79e-10	Ast	1	DOWN
1363	STOM	4.41e-06	0.125945	0.308	0.249	0.159261	Ast	1	UP
1364	FAM20C	1.54e-23	0.205034	0.388	0.248	5.56e-19	Ast	1	UP
1365	SMARCA1	5.54e-08	0.110096	0.319	0.248	0.00200049	Ast	1	UP
1366	TFB1M	0.000183572	-0.104769	0.206	0.248	1	Ast	1	DOWN
1367	TTC21A	9.55e-08	-0.181311	0.184	0.248	0.00345098	Ast	1	DOWN
1368	RIMS1	1.55e-27	0.90012	0.383	0.247	5.59e-23	Ast	1	UP
1369	STXBP1	1.23e-07	0.128805	0.316	0.247	0.00443248	Ast	1	UP
1370	ADAMTS10	2.8e-05	0.100783	0.298	0.246	1	Ast	1	UP
1371	CDKL1	4.94e-30	0.397059	0.395	0.246	1.78e-25	Ast	1	UP
1372	PCBP4	2.2e-13	-0.234869	0.163	0.246	7.95e-09	Ast	1	DOWN
1373	RETREG1	0.00538345	0.156713	0.283	0.246	1	Ast	1	UP
1374	RHOU	0.000770438	-0.111081	0.207	0.246	1	Ast	1	DOWN
1375	COL28A1	1.78e-06	-0.170487	0.19	0.245	0.064242	Ast	1	DOWN
1376	IDNK	1.3e-10	-0.249117	0.173	0.245	4.7e-06	Ast	1	DOWN
1377	LMNA	0.000616646	0.133976	0.287	0.245	1	Ast	1	UP
1378	PIGG	0.000922115	-0.112423	0.208	0.245	1	Ast	1	DOWN
1379	AC083798.2	4.2e-06	-0.109481	0.19	0.244	0.151924	Ast	1	DOWN
1380	GFPT2	0.0315054	0.136366	0.268	0.244	1	Ast	1	UP
1381	TENM3	0.000899813	-0.16357	0.205	0.244	1	Ast	1	DOWN
1382	ANKRD13D	0.0198002	-0.117794	0.218	0.243	1	Ast	1	DOWN
1383	IDH2-DT	0.000165904	-0.157736	0.2	0.243	1	Ast	1	DOWN
1384	IQCH-AS1	2.48e-05	-0.105395	0.193	0.243	0.897096	Ast	1	DOWN
1385	ZNF528-AS1	0.00297426	-0.105541	0.21	0.243	1	Ast	1	DOWN
1386	ASAH1	0.00405915	-0.113597	0.209	0.242	1	Ast	1	DOWN
1387	BAG3	6.57e-35	0.53068	0.408	0.242	2.37e-30	Ast	1	UP
1388	HSPB1	2.82e-24	0.2824	0.391	0.242	1.02e-19	Ast	1	UP
1389	LINS1	6.26e-10	-0.140001	0.171	0.242	2.26e-05	Ast	1	DOWN
1390	MAP2K6	7.1e-14	-0.198224	0.157	0.242	2.56e-09	Ast	1	DOWN
1391	PCTP	2.04e-08	-0.160221	0.179	0.242	0.000736015	Ast	1	DOWN
1392	PIPOX	3.99e-14	-0.158394	0.155	0.242	1.44e-09	Ast	1	DOWN
1393	SRSF6	0.00938671	-0.105735	0.215	0.242	1	Ast	1	DOWN
1394	SUGT1	1.45e-10	0.164468	0.324	0.242	5.25e-06	Ast	1	UP
1395	ULK3	4.71e-11	-0.176291	0.168	0.242	1.7e-06	Ast	1	DOWN
1396	COX20	7.73e-06	-0.110381	0.191	0.241	0.279177	Ast	1	DOWN
1397	ACVR1	5.15e-05	0.117602	0.294	0.24	1	Ast	1	UP
1398	PEX6	0.00342968	-0.104738	0.208	0.24	1	Ast	1	DOWN
1399	SEMA4A	1.24e-07	-0.106423	0.177	0.24	0.00446699	Ast	1	DOWN
1400	TBC1D10A	4.69e-10	-0.127254	0.168	0.24	1.69e-05	Ast	1	DOWN
1401	AC106791.1	0.0298633	-0.136655	0.216	0.239	1	Ast	1	DOWN
1402	DDX58	0.0495299	-0.110317	0.218	0.239	1	Ast	1	DOWN
1403	ZNHIT6	1.57e-07	0.109021	0.308	0.239	0.00566983	Ast	1	UP
1404	CDH23	1.86e-25	0.337427	0.376	0.238	6.73e-21	Ast	1	UP
1405	CRLF1	4.21e-06	-0.160556	0.184	0.238	0.152043	Ast	1	DOWN
1406	NSUN3	0.00509649	-0.114339	0.204	0.238	1	Ast	1	DOWN
1407	OSGEP	1.17e-05	-0.106624	0.187	0.238	0.423506	Ast	1	DOWN
1408	SPRY2	2.68e-05	0.135879	0.289	0.238	0.968967	Ast	1	UP
1409	EDRF1	0.0426872	-0.112102	0.214	0.237	1	Ast	1	DOWN
1410	OBSL1	4.96e-09	-0.123922	0.169	0.237	0.0001791	Ast	1	DOWN
1411	PPWD1	0.000540211	-0.116343	0.198	0.237	1	Ast	1	DOWN
1412	SNX3	4.21e-09	0.109477	0.312	0.237	0.000152201	Ast	1	UP
1413	TXNIP	1.68e-06	-0.212532	0.184	0.237	0.0608763	Ast	1	DOWN
1414	WIPF1	0.0112508	0.108819	0.266	0.237	1	Ast	1	UP
1415	B3GAT2	0.000184999	-0.298992	0.196	0.236	1	Ast	1	DOWN
1416	CFAP221	1.69e-08	-0.168873	0.173	0.236	0.000612435	Ast	1	DOWN
1417	COPS7B	7.64e-06	-0.14506	0.186	0.236	0.276154	Ast	1	DOWN
1418	KMT5A	5.73e-05	-0.108226	0.189	0.236	1	Ast	1	DOWN
1419	PGP	2.26e-07	-0.135728	0.175	0.236	0.00815892	Ast	1	DOWN
1420	AC022639.1	3.97e-11	-0.219342	0.159	0.234	1.44e-06	Ast	1	DOWN
1421	CPB2-AS1	0.000151002	-0.136591	0.192	0.234	1	Ast	1	DOWN
1422	HHAT	0.00341586	-0.103373	0.198	0.234	1	Ast	1	DOWN
1423	LINC01727	3.71e-15	-0.217327	0.148	0.234	1.34e-10	Ast	1	DOWN
1424	POMT2	0.0282897	-0.101925	0.21	0.234	1	Ast	1	DOWN
1425	RAP2C-AS1	2.87e-11	-0.185785	0.157	0.234	1.04e-06	Ast	1	DOWN
1426	ATP1B3	2.31e-54	0.651771	0.44	0.233	8.35e-50	Ast	1	UP
1427	METTL24	0.000536321	-0.136036	0.191	0.233	1	Ast	1	DOWN
1428	ORMDL1	3.84e-15	-0.17567	0.146	0.233	1.39e-10	Ast	1	DOWN
1429	RBSN	0.00419315	-0.104759	0.199	0.233	1	Ast	1	DOWN
1430	VIM	1.14e-05	0.125229	0.288	0.233	0.411901	Ast	1	UP
1431	AL138752.2	0.000151061	-0.110771	0.191	0.232	1	Ast	1	DOWN
1432	MIDN	5.39e-11	0.198195	0.317	0.232	1.95e-06	Ast	1	UP
1433	RPL10	0.000939575	-0.116543	0.194	0.232	1	Ast	1	DOWN
1434	ATP5MC2	0.000989829	0.103575	0.273	0.231	1	Ast	1	UP
1435	LCAT	6.5e-11	-0.205447	0.156	0.23	2.35e-06	Ast	1	DOWN
1436	TAPBP	1.71e-05	0.104836	0.285	0.23	0.617386	Ast	1	UP
1437	ZNF337-AS1	4.94e-09	-0.165907	0.163	0.23	0.000178436	Ast	1	DOWN
1438	AGO1	0.000245972	-0.119258	0.188	0.229	1	Ast	1	DOWN
1439	BTBD1	0.000168928	0.108967	0.276	0.229	1	Ast	1	UP
1440	CRK	9.82e-08	0.127926	0.298	0.229	0.00354833	Ast	1	UP
1441	DPP9	0.00687683	-0.10782	0.201	0.229	1	Ast	1	DOWN
1442	PTPA	0.000150017	0.104258	0.277	0.229	1	Ast	1	UP
1443	STRIP2	8.75e-11	-0.194385	0.157	0.229	3.16e-06	Ast	1	DOWN
1444	APH1B	1.16e-05	-0.111479	0.179	0.228	0.41764	Ast	1	DOWN
1445	PIP5K1B	3.81e-12	-0.186693	0.15	0.228	1.38e-07	Ast	1	DOWN
1446	RUBCNL	6.47e-07	-0.101665	0.174	0.228	0.0233817	Ast	1	DOWN
1447	TMBIM1	2.81e-08	0.154249	0.297	0.228	0.00101676	Ast	1	UP
1448	DCHS2	1.84e-08	0.186266	0.302	0.227	0.000666372	Ast	1	UP
1449	ENDOD1	2.15e-05	0.124861	0.281	0.227	0.776344	Ast	1	UP
1450	HSPA1A	5.53e-22	0.153397	0.38	0.227	2e-17	Ast	1	UP
1451	LCN12	5.72e-27	-0.252949	0.112	0.227	2.07e-22	Ast	1	DOWN
1452	LUC7L2	2.55e-11	-0.159622	0.152	0.227	9.23e-07	Ast	1	DOWN
1453	NRIP1	8.19e-05	0.133393	0.273	0.227	1	Ast	1	UP
1454	SLC35B4	0.00108486	-0.144414	0.19	0.227	1	Ast	1	DOWN
1455	AL132857.2	0.000536282	-0.141267	0.186	0.226	1	Ast	1	DOWN
1456	BAIAP2	1.27e-16	0.267663	0.333	0.226	4.58e-12	Ast	1	UP
1457	EXTL2	0.000311758	-0.105984	0.186	0.226	1	Ast	1	DOWN
1458	NREP	9.76e-09	-0.104029	0.159	0.226	0.000352668	Ast	1	DOWN
1459	SELENBP1	5.36e-13	-0.151929	0.146	0.226	1.94e-08	Ast	1	DOWN
1460	TMTC4	4.81e-06	-0.110244	0.172	0.226	0.173893	Ast	1	DOWN
1461	ADORA2B	5.49e-10	0.200782	0.302	0.225	1.98e-05	Ast	1	UP
1462	SPESP1	0.00423843	-0.136724	0.194	0.225	1	Ast	1	DOWN
1463	LINC00467	4.38e-11	-0.114049	0.147	0.224	1.58e-06	Ast	1	DOWN
1464	POLN	4.62e-08	0.146333	0.295	0.224	0.00167072	Ast	1	UP
1465	MYH9	6.02e-17	0.248417	0.33	0.223	2.18e-12	Ast	1	UP
1466	TNR	1.98e-09	-0.1932	0.154	0.223	7.15e-05	Ast	1	DOWN
1467	ZNRF1	1.38e-08	0.129001	0.299	0.223	0.000499465	Ast	1	UP
1468	ENTPD2	0.00218278	-0.141653	0.188	0.222	1	Ast	1	DOWN
1469	GSTM3	5.65e-07	-0.117838	0.163	0.222	0.0204157	Ast	1	DOWN
1470	LINC00632	0.000134745	-0.205062	0.182	0.222	1	Ast	1	DOWN
1471	LINC01572	6.36e-08	-0.16927	0.161	0.222	0.00229925	Ast	1	DOWN
1472	LSM6	1.98e-06	-0.130925	0.169	0.222	0.0716491	Ast	1	DOWN
1473	PIK3IP1	1.45e-08	-0.12255	0.158	0.222	0.000524014	Ast	1	DOWN
1474	TECPR1	0.000654923	-0.137019	0.186	0.222	1	Ast	1	DOWN
1475	ADAM12	1.66e-32	0.408555	0.387	0.221	5.98e-28	Ast	1	UP
1476	ANKZF1	1.87e-05	-0.103228	0.174	0.221	0.677455	Ast	1	DOWN
1477	ARVCF	1.97e-06	-0.108015	0.168	0.221	0.0711942	Ast	1	DOWN
1478	UNKL	0.000100839	-0.121825	0.178	0.221	1	Ast	1	DOWN
1479	AL591686.2	0.00247956	-0.160232	0.19	0.22	1	Ast	1	DOWN
1480	COL23A1	7.6e-11	0.19577	0.304	0.22	2.74e-06	Ast	1	UP
1481	MT1G	0.0121908	-0.219915	0.196	0.22	1	Ast	1	DOWN
1482	PRKX	4.67e-10	0.154827	0.305	0.22	1.69e-05	Ast	1	UP
1483	SPACA6	2.77e-07	0.171068	0.284	0.22	0.0100002	Ast	1	UP
1484	ZNF568	1.03e-05	0.114251	0.274	0.22	0.373044	Ast	1	UP
1485	KLHL21	1.11e-05	0.132676	0.272	0.219	0.400551	Ast	1	UP
1486	LDLR	0.000529472	0.100996	0.261	0.219	1	Ast	1	UP
1487	MASP1	4.61e-06	-0.197494	0.167	0.219	0.166555	Ast	1	DOWN
1488	RGCC	0.00205609	-0.101247	0.186	0.219	1	Ast	1	DOWN
1489	STK17A	2.64e-11	0.161165	0.304	0.219	9.53e-07	Ast	1	UP
1490	ZFHX2-AS1	4.03e-12	-0.144793	0.144	0.219	1.46e-07	Ast	1	DOWN
1491	ZFYVE1	6e-05	0.100362	0.267	0.219	1	Ast	1	UP
1492	GPLD1	9.81e-07	-0.108153	0.164	0.218	0.0354449	Ast	1	DOWN
1493	MIR2052HG	6.09e-07	-0.10739	0.159	0.218	0.0220007	Ast	1	DOWN
1494	TMCO1	0.00987207	-0.122257	0.188	0.218	1	Ast	1	DOWN
1495	TP53	1.1e-12	0.202494	0.312	0.218	3.97e-08	Ast	1	UP
1496	DIAPH3	4.36e-08	-0.157448	0.156	0.217	0.00157721	Ast	1	DOWN
1497	LINC02328	2.52e-05	-0.115258	0.167	0.217	0.90961	Ast	1	DOWN
1498	MT1M	0.0102915	-0.132942	0.19	0.217	1	Ast	1	DOWN
1499	PARP9	4.44e-17	0.143392	0.334	0.217	1.6e-12	Ast	1	UP
1500	SLC9B1	3.48e-11	-0.167465	0.142	0.217	1.26e-06	Ast	1	DOWN
1501	LRRC7	1.08e-08	-0.152281	0.149	0.216	0.000389806	Ast	1	DOWN
1502	RMDN2	3.37e-06	-0.123701	0.163	0.216	0.121835	Ast	1	DOWN
1503	ASB3	6.66e-07	-0.143049	0.161	0.215	0.024048	Ast	1	DOWN
1504	CR382285.1	2.45e-07	0.124512	0.28	0.215	0.00883509	Ast	1	UP
1505	MT-ND2	7.48e-13	0.225596	0.308	0.215	2.7e-08	Ast	1	UP
1506	RGR	6.56e-20	-0.2419	0.119	0.215	2.37e-15	Ast	1	DOWN
1507	SLC6A1-AS1	1.69e-47	-0.284726	0.074	0.215	6.1e-43	Ast	1	DOWN
1508	TMEM132C	7.87e-17	0.35831	0.321	0.215	2.84e-12	Ast	1	UP
1509	AP000769.1	1.38e-05	0.138164	0.269	0.214	0.498692	Ast	1	UP
1510	CASP7	2.41e-10	0.134418	0.294	0.214	8.69e-06	Ast	1	UP
1511	SPSB3	3.02e-06	-0.134297	0.163	0.214	0.109149	Ast	1	DOWN
1512	OSMR	2.91e-37	0.303973	0.397	0.213	1.05e-32	Ast	1	UP
1513	PPA1	2.49e-08	-0.129983	0.151	0.212	0.000901064	Ast	1	DOWN
1514	MARS	2.04e-10	0.135723	0.292	0.211	7.38e-06	Ast	1	UP
1515	RELL1	8.6e-10	0.127869	0.293	0.211	3.11e-05	Ast	1	UP
1516	TF	0.00799429	-0.211417	0.184	0.211	1	Ast	1	DOWN
1517	AL162511.1	0.00285972	-0.187446	0.178	0.21	1	Ast	1	DOWN
1518	AL450384.2	8.1e-09	-0.121719	0.146	0.21	0.000292756	Ast	1	DOWN
1519	EML3	7.07e-06	-0.130715	0.161	0.21	0.255497	Ast	1	DOWN
1520	MT1F	2.51e-10	-0.220182	0.143	0.21	9.05e-06	Ast	1	DOWN
1521	PEBP4	1.9e-13	-0.21698	0.131	0.21	6.86e-09	Ast	1	DOWN
1522	PPM1E	8.03e-05	0.158965	0.259	0.21	1	Ast	1	UP
1523	RGN	2.85e-05	-0.157386	0.167	0.21	1	Ast	1	DOWN
1524	ANKRD29	0.0162796	-0.103406	0.183	0.209	1	Ast	1	DOWN
1525	C5orf64	1.49e-13	-0.224901	0.131	0.209	5.39e-09	Ast	1	DOWN
1526	ERMARD	9.15e-09	-0.101591	0.144	0.209	0.000330602	Ast	1	DOWN
1527	HNRNPH3	1.65e-08	0.155106	0.278	0.209	0.000597146	Ast	1	UP
1528	HSPD1	4.74e-13	0.207964	0.299	0.209	1.71e-08	Ast	1	UP
1529	L2HGDH	9.09e-05	-0.136744	0.165	0.209	1	Ast	1	DOWN
1530	ARMCX5-GPRASP2	5.38e-10	0.174276	0.287	0.208	1.94e-05	Ast	1	UP
1531	ATP11C	0.000228136	0.107213	0.254	0.208	1	Ast	1	UP
1532	DERA	0.00151057	-0.106073	0.171	0.208	1	Ast	1	DOWN
1533	EPHX2	1.96e-06	-0.10821	0.156	0.208	0.0708961	Ast	1	DOWN
1534	MPPE1	1.32e-05	-0.15616	0.162	0.208	0.478029	Ast	1	DOWN
1535	KLF3-AS1	1.74e-06	-0.113231	0.153	0.207	0.0628101	Ast	1	DOWN
1536	CARS	1.21e-12	0.166709	0.299	0.206	4.38e-08	Ast	1	UP
1537	GPS1	5.08e-05	-0.108161	0.162	0.206	1	Ast	1	DOWN
1538	PTK2B	0.00249044	-0.109065	0.171	0.206	1	Ast	1	DOWN
1539	CDC123	0.00134639	-0.111686	0.17	0.205	1	Ast	1	DOWN
1540	EIF3J	0.000108709	-0.111536	0.161	0.205	1	Ast	1	DOWN
1541	FBLN1	0.000554218	-0.104284	0.166	0.205	1	Ast	1	DOWN
1542	GSTA4	1.93e-06	-0.111331	0.152	0.205	0.0696427	Ast	1	DOWN
1543	PIAS4	0.000520387	0.101937	0.247	0.205	1	Ast	1	UP
1544	PNPLA6	2.27e-08	0.133507	0.275	0.205	0.000819709	Ast	1	UP
1545	RIN3	0.0429301	-0.114069	0.185	0.205	1	Ast	1	DOWN
1546	ST6GAL1	2.59e-09	0.11943	0.288	0.205	9.35e-05	Ast	1	UP
1547	VWCE	6.71e-09	-0.112673	0.14	0.205	0.000242554	Ast	1	DOWN
1548	BARD1	2.72e-08	0.143004	0.274	0.204	0.000981334	Ast	1	UP
1549	CFAP43	1.29e-08	-0.143167	0.142	0.204	0.000467276	Ast	1	DOWN
1550	P4HB	1.59e-05	0.138288	0.256	0.204	0.573568	Ast	1	UP
1551	TNFRSF1A	1.64e-12	0.150544	0.297	0.204	5.91e-08	Ast	1	UP
1552	TOX4	3.37e-05	-0.101253	0.16	0.204	1	Ast	1	DOWN
1553	DISP3	3.15e-09	-0.293812	0.142	0.203	0.000113747	Ast	1	DOWN
1554	ERI1	0.00361931	-0.139581	0.174	0.203	1	Ast	1	DOWN
1555	ENOX2	0.0170963	-0.110905	0.175	0.202	1	Ast	1	DOWN
1556	AC078785.1	0.000332098	-0.136287	0.163	0.201	1	Ast	1	DOWN
1557	AC087241.1	6e-13	-0.16885	0.125	0.201	2.17e-08	Ast	1	DOWN
1558	RTN1	7.7e-10	0.304989	0.277	0.201	2.78e-05	Ast	1	UP
1559	TMEM219	0.000624805	-0.150917	0.164	0.201	1	Ast	1	DOWN
1560	ZNF496	0.00019738	-0.104503	0.161	0.201	1	Ast	1	DOWN
1561	AC092802.1	5.19e-06	-0.128364	0.15	0.2	0.187637	Ast	1	DOWN
1562	AL359232.1	1.29e-14	-0.209234	0.116	0.2	4.67e-10	Ast	1	DOWN
1563	AVIL	8.79e-16	-0.229471	0.117	0.2	3.18e-11	Ast	1	DOWN
1564	CCDC24	3.02e-09	-0.154438	0.136	0.2	0.000109032	Ast	1	DOWN
1565	DUBR	1.41e-09	0.173363	0.282	0.2	5.09e-05	Ast	1	UP
1566	LIX1	3.22e-09	-0.148751	0.138	0.2	0.000116455	Ast	1	DOWN
1567	RPS11	2.19e-12	-0.167675	0.126	0.2	7.92e-08	Ast	1	DOWN
1568	SNX29P2	1.03e-06	-0.126745	0.148	0.2	0.0371803	Ast	1	DOWN
1569	PIGB	0.000186812	-0.100887	0.157	0.199	1	Ast	1	DOWN
1570	RPN1	5.44e-06	0.12491	0.253	0.199	0.19666	Ast	1	UP
1571	SHISA5	1.42e-20	0.261484	0.321	0.199	5.12e-16	Ast	1	UP
1572	FBXO2	5.17e-06	0.100475	0.255	0.198	0.186889	Ast	1	UP
1573	MOB3B	1.5e-10	0.100689	0.286	0.198	5.44e-06	Ast	1	UP
1574	SLC38A2	4.44e-17	0.247113	0.305	0.198	1.6e-12	Ast	1	UP
1575	B9D1	0.00328603	-0.123048	0.165	0.197	1	Ast	1	DOWN
1576	YAE1	1.24e-06	0.100159	0.259	0.196	0.0448764	Ast	1	UP
1577	AC009126.1	8.2e-08	-0.140887	0.137	0.195	0.00296266	Ast	1	DOWN
1578	AL133304.3	2.04e-07	-0.373701	0.144	0.195	0.00737528	Ast	1	DOWN
1579	LIFR-AS1	2.02e-19	-0.225156	0.104	0.195	7.31e-15	Ast	1	DOWN
1580	MFSD14B	0.0154886	-0.10941	0.169	0.195	1	Ast	1	DOWN
1581	SNAP25	8.83e-11	0.237422	0.271	0.194	3.19e-06	Ast	1	UP
1582	ST6GAL2	4.01e-15	-0.231688	0.112	0.194	1.45e-10	Ast	1	DOWN
1583	TUBGCP5	0.00414664	-0.136529	0.164	0.194	1	Ast	1	DOWN
1584	AC027644.4	0.000148056	-0.100763	0.151	0.193	1	Ast	1	DOWN
1585	HACD2	2.06e-06	0.113099	0.252	0.193	0.0743594	Ast	1	UP
1586	MYRIP	1.56e-14	0.398172	0.286	0.193	5.63e-10	Ast	1	UP
1587	ROBO2	0.000403398	0.209568	0.233	0.192	1	Ast	1	UP
1588	ABLIM3	5.89e-06	-0.114176	0.143	0.191	0.212946	Ast	1	DOWN
1589	HVCN1	4.74e-06	0.155885	0.245	0.191	0.171157	Ast	1	UP
1590	IDI1	0.0344663	0.172485	0.213	0.191	1	Ast	1	UP
1591	MAFG	2.74e-08	0.150523	0.258	0.191	0.000989392	Ast	1	UP
1592	SH3PXD2A	2.45e-20	0.265754	0.31	0.191	8.85e-16	Ast	1	UP
1593	WDR31	3.78e-05	-0.141032	0.148	0.191	1	Ast	1	DOWN
1594	AL807742.1	2.07e-09	-0.246197	0.126	0.19	7.48e-05	Ast	1	DOWN
1595	ARL17A	3.74e-06	0.102283	0.243	0.19	0.1352	Ast	1	UP
1596	ERMAP	1.33e-06	-0.112762	0.138	0.19	0.0482031	Ast	1	DOWN
1597	FRMD6	9.77e-06	0.132508	0.243	0.19	0.353156	Ast	1	UP
1598	MGME1	7.27e-11	-0.12795	0.121	0.19	2.63e-06	Ast	1	DOWN
1599	NPFFR1	1.39e-10	-0.157224	0.123	0.189	5.04e-06	Ast	1	DOWN
1600	ACTN1	1.72e-19	0.303428	0.302	0.187	6.23e-15	Ast	1	UP
1601	EFEMP2	1.09e-06	-0.114898	0.136	0.187	0.0393046	Ast	1	DOWN
1602	METAP1D	8.39e-09	-0.130358	0.128	0.187	0.000303245	Ast	1	DOWN
1603	PLA2G6	0.000169365	-0.117604	0.145	0.187	1	Ast	1	DOWN
1604	WARS2	0.014509	-0.120823	0.163	0.187	1	Ast	1	DOWN
1605	ILF3-DT	0.000172968	-0.114035	0.147	0.186	1	Ast	1	DOWN
1606	KDM5D	6.5e-14	-0.13699	0.11	0.186	2.35e-09	Ast	1	DOWN
1607	LONRF1	0.00208135	0.104288	0.223	0.186	1	Ast	1	UP
1608	MKNK2	8.44e-10	0.137441	0.263	0.186	3.05e-05	Ast	1	UP
1609	SLC4A8	7.62e-15	-0.184626	0.106	0.186	2.75e-10	Ast	1	DOWN
1610	ST13	7.32e-13	0.161911	0.277	0.186	2.64e-08	Ast	1	UP
1611	STK40	9.87e-07	0.155006	0.242	0.186	0.0356688	Ast	1	UP
1612	GPR135	9.82e-14	0.193784	0.278	0.185	3.55e-09	Ast	1	UP
1613	LINC01182	0.000330642	-0.110022	0.146	0.185	1	Ast	1	DOWN
1614	PTPRE	8.79e-27	0.358522	0.323	0.185	3.17e-22	Ast	1	UP
1615	COL9A2	1.55e-07	-0.123785	0.129	0.184	0.00558843	Ast	1	DOWN
1616	ERI2	2.41e-09	-0.114345	0.122	0.184	8.72e-05	Ast	1	DOWN
1617	HSPA4	3.37e-15	0.174601	0.281	0.184	1.22e-10	Ast	1	UP
1618	AC068620.3	1.58e-22	-0.200306	0.088	0.183	5.71e-18	Ast	1	DOWN
1619	MFN2	0.000505985	-0.119322	0.147	0.183	1	Ast	1	DOWN
1620	NPEPL1	3.52e-08	-0.129696	0.125	0.183	0.00127093	Ast	1	DOWN
1621	ABI3BP	0.0391123	-0.148953	0.161	0.182	1	Ast	1	DOWN
1622	FKBP8	0.000494778	-0.101044	0.144	0.181	1	Ast	1	DOWN
1623	LRFN5	0.0247139	-0.101293	0.156	0.181	1	Ast	1	DOWN
1624	RAB11B	0.000321728	-0.127818	0.144	0.181	1	Ast	1	DOWN
1625	SLC37A1	4.05e-07	0.116847	0.244	0.181	0.0146242	Ast	1	UP
1626	APMAP	3.66e-12	-0.186367	0.111	0.18	1.32e-07	Ast	1	DOWN
1627	CNTNAP3P2	2.1e-53	0.436677	0.39	0.18	7.6e-49	Ast	1	UP
1628	FKBP9	0.000165845	-0.100414	0.142	0.18	1	Ast	1	DOWN
1629	TENT4B	2.63e-07	0.118872	0.241	0.18	0.00950268	Ast	1	UP
1630	DOCK6	4.57e-06	0.102727	0.232	0.179	0.165076	Ast	1	UP
1631	RBM3	7.93e-09	-0.137328	0.12	0.179	0.000286703	Ast	1	DOWN
1632	AL078459.1	1.69e-07	-0.125904	0.125	0.178	0.00609046	Ast	1	DOWN
1633	IRF2BP2	7.63e-08	0.121832	0.244	0.178	0.00275756	Ast	1	UP
1634	FAM53C	2.8e-05	0.11916	0.226	0.177	1	Ast	1	UP
1635	GPR161	0.00564231	-0.109948	0.149	0.177	1	Ast	1	DOWN
1636	NDUFAF2	3.29e-06	0.132441	0.232	0.177	0.118839	Ast	1	UP
1637	STUM	0.0146433	-0.117906	0.151	0.177	1	Ast	1	DOWN
1638	CSMD1	9.22e-10	0.237128	0.251	0.176	3.33e-05	Ast	1	UP
1639	NUDT4	2.3e-27	0.305249	0.315	0.176	8.33e-23	Ast	1	UP
1640	SMTN	3.51e-29	0.298444	0.321	0.176	1.27e-24	Ast	1	UP
1641	TTTY10	3.8e-11	-0.139814	0.108	0.176	1.37e-06	Ast	1	DOWN
1642	AFF3	2.25e-08	-0.123604	0.116	0.175	0.000812336	Ast	1	DOWN
1643	AL365259.1	7.82e-09	-0.117083	0.115	0.175	0.000282487	Ast	1	DOWN
1644	EPB41L4A	2.59e-06	0.160944	0.23	0.175	0.0935549	Ast	1	UP
1645	LINC01411	9.32e-05	-0.156899	0.132	0.175	1	Ast	1	DOWN
1646	ZFHX4-AS1	3.79e-07	-0.108965	0.123	0.175	0.0136937	Ast	1	DOWN
1647	ASPA	1.14e-06	-0.112889	0.124	0.174	0.0411326	Ast	1	DOWN
1648	HKDC1	1.68e-22	-0.193131	0.081	0.174	6.06e-18	Ast	1	DOWN
1649	ZBED5-AS1	1.8e-07	-0.112357	0.121	0.174	0.00649117	Ast	1	DOWN
1650	AC007038.1	2.04e-05	-0.1183	0.129	0.173	0.73658	Ast	1	DOWN
1651	AC010655.4	7.11e-22	0.214275	0.304	0.173	2.57e-17	Ast	1	UP
1652	AC016907.2	5.39e-05	-0.127675	0.131	0.173	1	Ast	1	DOWN
1653	PPM1D	3.4e-06	0.120779	0.227	0.173	0.122692	Ast	1	UP
1654	AL359265.3	3.58e-09	-0.174321	0.113	0.172	0.00012932	Ast	1	DOWN
1655	GPCPD1	3.31e-05	0.137893	0.217	0.172	1	Ast	1	UP
1656	KIAA1549L	0.00294563	0.138538	0.205	0.172	1	Ast	1	UP
1657	LINC00240	3.34e-08	-0.109585	0.116	0.172	0.00120638	Ast	1	DOWN
1658	MIR181A2HG	4.12e-07	-0.108653	0.121	0.172	0.0148836	Ast	1	DOWN
1659	RARG	0.00151127	-0.11933	0.138	0.171	1	Ast	1	DOWN
1660	UGCG	4.73e-17	0.221348	0.277	0.171	1.71e-12	Ast	1	UP
1661	FAM219B	5.18e-05	-0.123058	0.129	0.17	1	Ast	1	DOWN
1662	HNRNPKP3	3.29e-07	-0.147639	0.118	0.17	0.0118715	Ast	1	DOWN
1663	YBX3	1e-13	0.100096	0.27	0.17	3.62e-09	Ast	1	UP
1664	AL512598.2	2.36e-09	-0.151803	0.109	0.169	8.52e-05	Ast	1	DOWN
1665	AGBL1	0.00636262	0.167525	0.195	0.168	1	Ast	1	UP
1666	ENO4	1.87e-18	-0.249294	0.085	0.168	6.76e-14	Ast	1	DOWN
1667	MAN1B1	0.000353823	-0.111049	0.131	0.168	1	Ast	1	DOWN
1668	RPL41	6.18e-12	-0.16712	0.101	0.168	2.23e-07	Ast	1	DOWN
1669	AK8	5.9e-07	-0.122419	0.116	0.167	0.0213336	Ast	1	DOWN
1670	CREB5	1.82e-20	0.181785	0.288	0.167	6.58e-16	Ast	1	UP
1671	JAKMIP3	5.72e-12	0.154204	0.249	0.167	2.07e-07	Ast	1	UP
1672	TUBGCP6	0.00103288	-0.112471	0.134	0.167	1	Ast	1	DOWN
1673	HAP1	9.86e-21	0.253059	0.279	0.166	3.56e-16	Ast	1	UP
1674	AC051619.5	2.8e-07	-0.114043	0.113	0.165	0.0101123	Ast	1	DOWN
1675	ADORA1	2e-05	0.127916	0.213	0.165	0.723001	Ast	1	UP
1676	CCT4	2.73e-11	0.130258	0.248	0.165	9.86e-07	Ast	1	UP
1677	LCA5	4.47e-11	0.175965	0.242	0.165	1.62e-06	Ast	1	UP
1678	LRRC29	1.78e-05	-0.106883	0.121	0.165	0.643907	Ast	1	DOWN
1679	AC244669.2	6.03e-22	0.163854	0.283	0.164	2.18e-17	Ast	1	UP
1680	AL354740.1	6.04e-22	0.293869	0.286	0.164	2.18e-17	Ast	1	UP
1681	CCDC190	4.19e-05	-0.145182	0.123	0.164	1	Ast	1	DOWN
1682	KLF6	3.89e-09	0.15087	0.236	0.164	0.000140527	Ast	1	UP
1683	RALGPS2	7.28e-06	0.12779	0.217	0.164	0.26308	Ast	1	UP
1684	BEX3	8.62e-08	-0.105769	0.11	0.163	0.0031151	Ast	1	DOWN
1685	IFT20	0.000144499	-0.10901	0.125	0.163	1	Ast	1	DOWN
1686	SDS	1.77e-11	-0.185305	0.098	0.163	6.39e-07	Ast	1	DOWN
1687	AC103874.1	6.08e-15	-0.136401	0.088	0.162	2.2e-10	Ast	1	DOWN
1688	AL590867.1	7.32e-16	-0.150991	0.084	0.162	2.65e-11	Ast	1	DOWN
1689	ARHGAP29	4.43e-18	0.229456	0.266	0.162	1.6e-13	Ast	1	UP
1690	C12orf60	5.18e-07	-0.101742	0.113	0.162	0.0187284	Ast	1	DOWN
1691	HSPA4L	7.19e-24	0.263011	0.286	0.162	2.6e-19	Ast	1	UP
1692	LAMA5	1.6e-12	0.129418	0.251	0.162	5.8e-08	Ast	1	UP
1693	LINC00173	0.00649717	-0.134757	0.136	0.162	1	Ast	1	DOWN
1694	PDK3	6.89e-06	0.135064	0.217	0.162	0.248809	Ast	1	UP
1695	AC245297.1	1.5e-14	0.157054	0.253	0.161	5.41e-10	Ast	1	UP
1696	MUTYH	4.45e-06	-0.128588	0.116	0.161	0.160908	Ast	1	DOWN
1697	TUBA1A	2.58e-06	0.111671	0.218	0.161	0.0933683	Ast	1	UP
1698	POFUT2	0.00535396	-0.100465	0.132	0.16	1	Ast	1	DOWN
1699	SEMA5A	3.41e-09	-0.301626	0.103	0.16	0.0001233	Ast	1	DOWN
1700	WARS	0.038431	-0.243385	0.141	0.16	1	Ast	1	DOWN
1701	DDX25	1.45e-12	-0.120789	0.091	0.159	5.24e-08	Ast	1	DOWN
1702	FBXO16	1.49e-05	-0.170769	0.116	0.159	0.539965	Ast	1	DOWN
1703	GCLM	2.34e-07	0.118954	0.222	0.159	0.00846065	Ast	1	UP
1704	KCNIP4	2.29e-10	0.346873	0.231	0.159	8.29e-06	Ast	1	UP
1705	CSF1	8.52e-14	0.20431	0.248	0.158	3.08e-09	Ast	1	UP
1706	XYLB	0.00117603	-0.136032	0.126	0.158	1	Ast	1	DOWN
1707	CCDC3	1.51e-12	0.208526	0.241	0.157	5.45e-08	Ast	1	UP
1708	FAM157C	0.000189334	-0.100593	0.12	0.157	1	Ast	1	DOWN
1709	HES6	1.13e-06	-0.119068	0.11	0.157	0.0407744	Ast	1	DOWN
1710	USP3-AS1	4.69e-05	-0.115865	0.117	0.157	1	Ast	1	DOWN
1711	AC003991.1	2.76e-22	0.449994	0.272	0.156	9.96e-18	Ast	1	UP
1712	CLCN4	0.00201569	0.101488	0.189	0.156	1	Ast	1	UP
1713	DNAJB1	3.33e-15	0.209094	0.253	0.156	1.2e-10	Ast	1	UP
1714	FAM69C	3.71e-17	-0.168137	0.079	0.156	1.34e-12	Ast	1	DOWN
1715	HGF	1.96e-49	0.644779	0.341	0.156	7.07e-45	Ast	1	UP
1716	TXLNGY	1.93e-09	-0.122406	0.097	0.156	6.99e-05	Ast	1	DOWN
1717	C11orf80	6.74e-14	0.161925	0.245	0.155	2.44e-09	Ast	1	UP
1718	AC091167.6	0.00154255	0.11152	0.188	0.154	1	Ast	1	UP
1719	AC091551.1	3.29e-07	-0.102435	0.104	0.154	0.0118987	Ast	1	DOWN
1720	KITLG	4.13e-09	0.154219	0.223	0.154	0.000149126	Ast	1	UP
1721	ZDHHC11B	5.23e-10	0.139456	0.226	0.154	1.89e-05	Ast	1	UP
1722	GUCY1A1	1.38e-12	-0.393268	0.089	0.153	4.99e-08	Ast	1	DOWN
1723	AC007563.2	0.000222656	-0.201727	0.117	0.152	1	Ast	1	DOWN
1724	AC105942.1	4.32e-06	0.111424	0.205	0.152	0.15623	Ast	1	UP
1725	AL158840.1	1.99e-09	-0.100825	0.095	0.152	7.18e-05	Ast	1	DOWN
1726	CEP152	1.95e-08	0.107195	0.22	0.152	0.000704828	Ast	1	UP
1727	SMOC1	2.77e-05	-0.280744	0.113	0.152	1	Ast	1	DOWN
1728	ARMC3	0.0436692	-0.12756	0.131	0.151	1	Ast	1	DOWN
1729	FAM66A	9.42e-19	-0.143238	0.071	0.151	3.4e-14	Ast	1	DOWN
1730	HES5	2.96e-21	-0.210074	0.066	0.151	1.07e-16	Ast	1	DOWN
1731	ITPA	0.0145327	-0.101802	0.126	0.15	1	Ast	1	DOWN
1732	PLEKHH2	4.67e-06	0.11053	0.203	0.15	0.168607	Ast	1	UP
1733	VPS28	0.0492536	-0.102128	0.13	0.15	1	Ast	1	DOWN
1734	GPT	0.00163687	-0.137241	0.119	0.149	1	Ast	1	DOWN
1735	FANCC	1.89e-08	0.173281	0.212	0.148	0.000684663	Ast	1	UP
1736	HS3ST3A1	0.00100866	-0.138545	0.116	0.148	1	Ast	1	DOWN
1737	RFTN1	1.85e-27	0.32118	0.286	0.148	6.68e-23	Ast	1	UP
1738	SAMHD1	2.09e-08	0.125576	0.212	0.148	0.000756494	Ast	1	UP
1739	ALDH3A2	1.76e-06	0.121491	0.202	0.147	0.0636285	Ast	1	UP
1740	DSCAML1	0.000136899	-0.237513	0.111	0.147	1	Ast	1	DOWN
1741	ELP6	1.25e-08	-0.115715	0.093	0.147	0.000450866	Ast	1	DOWN
1742	PAXBP1-AS1	7.46e-12	-0.113715	0.085	0.147	2.69e-07	Ast	1	DOWN
1743	RNF41	5.85e-06	0.101388	0.197	0.147	0.211417	Ast	1	UP
1744	TTC23L	1.48e-07	-0.13584	0.097	0.147	0.00533614	Ast	1	DOWN
1745	RADIL	5.06e-14	0.163497	0.235	0.146	1.83e-09	Ast	1	UP
1746	AL513217.1	0.00303799	-0.128644	0.116	0.145	1	Ast	1	DOWN
1747	NEDD9	4.56e-05	0.114713	0.188	0.145	1	Ast	1	UP
1748	SH3GL1	3.24e-05	0.130019	0.192	0.145	1	Ast	1	UP
1749	STEAP2-AS1	0.0132048	-0.105852	0.122	0.145	1	Ast	1	DOWN
1750	AC027020.2	1.58e-17	-0.14	0.07	0.144	5.72e-13	Ast	1	DOWN
1751	CCDC173	0.0297197	-0.115537	0.124	0.144	1	Ast	1	DOWN
1752	MATN2	5.34e-18	0.230628	0.253	0.144	1.93e-13	Ast	1	UP
1753	NOL8	9.65e-08	0.154039	0.206	0.144	0.0034866	Ast	1	UP
1754	AC010618.3	9.29e-06	0.11766	0.191	0.143	0.335536	Ast	1	UP
1755	TIPRL	0.0138715	-0.107034	0.12	0.143	1	Ast	1	DOWN
1756	ARSD	7.35e-14	-0.133084	0.075	0.142	2.66e-09	Ast	1	DOWN
1757	DDB2	0.000236049	0.105005	0.182	0.142	1	Ast	1	UP
1758	PPIA	8.5e-06	-0.152318	0.099	0.142	0.307106	Ast	1	DOWN
1759	SEMA3D	4.25e-35	0.368523	0.299	0.142	1.53e-30	Ast	1	UP
1760	CCDC59	0.000617783	0.102042	0.177	0.141	1	Ast	1	UP
1761	MAP1LC3B2	0.00530514	-0.148298	0.117	0.141	1	Ast	1	DOWN
1762	PCBP3	0.00181045	0.122086	0.174	0.141	1	Ast	1	UP
1763	CHI3L1	1.02e-45	0.416419	0.324	0.14	3.7e-41	Ast	1	UP
1764	KCNB1	3.84e-07	-0.143855	0.094	0.14	0.0138694	Ast	1	DOWN
1765	AC004453.1	4.23e-11	-0.119937	0.081	0.139	1.53e-06	Ast	1	DOWN
1766	BMS1P10	1.47e-07	-0.218734	0.091	0.139	0.00529704	Ast	1	DOWN
1767	RNF185	6.37e-05	0.104724	0.185	0.139	1	Ast	1	UP
1768	AC104574.2	4.59e-15	0.475601	0.227	0.138	1.66e-10	Ast	1	UP
1769	GARS	5.07e-08	0.115859	0.2	0.138	0.00183207	Ast	1	UP
1770	HSPA5	1.56e-08	0.171246	0.201	0.138	0.000562974	Ast	1	UP
1771	IFFO2	0.00027244	0.126623	0.177	0.138	1	Ast	1	UP
1772	LINC01080	2.98e-09	-0.118326	0.084	0.138	0.000107843	Ast	1	DOWN
1773	GXYLT2	1e-05	-0.131245	0.095	0.136	0.362193	Ast	1	DOWN
1774	KSR2	0.00059715	-0.228488	0.105	0.136	1	Ast	1	DOWN
1775	FRMPD4	6.22e-13	0.335543	0.215	0.135	2.25e-08	Ast	1	UP
1776	SHC3	3.59e-08	0.167615	0.194	0.134	0.00129654	Ast	1	UP
1777	AC104389.4	7.75e-11	0.106488	0.21	0.133	2.8e-06	Ast	1	UP
1778	SLC27A4	3.95e-06	0.117612	0.182	0.133	0.142751	Ast	1	UP
1779	SYT1	0.000781979	0.298036	0.164	0.132	1	Ast	1	UP
1780	USH1C	6.66e-06	-0.232121	0.092	0.132	0.240823	Ast	1	DOWN
1781	HSPH1	4.05e-51	0.452271	0.32	0.131	1.46e-46	Ast	1	UP
1782	AL157886.1	0.033305	-0.363966	0.112	0.13	1	Ast	1	DOWN
1783	MOGAT1	1.14e-08	-0.14429	0.081	0.13	0.000410539	Ast	1	DOWN
1784	AL445259.1	5.1e-07	0.160994	0.181	0.129	0.0184107	Ast	1	UP
1785	ATE1-AS1	7.3e-29	0.180219	0.268	0.129	2.64e-24	Ast	1	UP
1786	ERC2	1.34e-05	0.175618	0.175	0.129	0.485552	Ast	1	UP
1787	AL355974.2	8.09e-47	0.422675	0.318	0.128	2.92e-42	Ast	1	UP
1788	GGTA1P	1.46e-10	-0.146592	0.074	0.128	5.28e-06	Ast	1	DOWN
1789	SYNE2	1.27e-16	0.183172	0.225	0.128	4.59e-12	Ast	1	UP
1790	AL136982.6	0.000209819	-0.100268	0.093	0.127	1	Ast	1	DOWN
1791	AL589935.1	0.00111622	0.126934	0.16	0.127	1	Ast	1	UP
1792	ARSA	0.00803431	-0.124911	0.103	0.127	1	Ast	1	DOWN
1793	FBXO32	1.57e-20	0.308399	0.232	0.127	5.66e-16	Ast	1	UP
1794	MGAT3	1.23e-09	0.124167	0.196	0.127	4.45e-05	Ast	1	UP
1795	EMP1	3.32e-22	0.329902	0.244	0.126	1.2e-17	Ast	1	UP
1796	ZNF804B	1.08e-13	0.424732	0.207	0.126	3.91e-09	Ast	1	UP
1797	MYH15	1.09e-09	-0.119429	0.073	0.125	3.95e-05	Ast	1	DOWN
1798	AC064807.1	5.11e-05	-0.118666	0.089	0.124	1	Ast	1	DOWN
1799	AL158064.1	2.93e-10	0.168996	0.193	0.124	1.06e-05	Ast	1	UP
1800	FREM1	0.00767507	-0.127912	0.1	0.124	1	Ast	1	DOWN
1801	LONRF3	1.06e-13	0.246093	0.206	0.124	3.83e-09	Ast	1	UP
1802	PCDH19	1.11e-05	0.100127	0.169	0.124	0.401004	Ast	1	UP
1803	WDR1	0.00243359	0.119252	0.153	0.124	1	Ast	1	UP
1804	APOLD1	4.23e-11	0.187467	0.196	0.123	1.53e-06	Ast	1	UP
1805	CCDC88C	4.43e-10	0.167071	0.19	0.123	1.6e-05	Ast	1	UP
1806	FAM149A	3.14e-06	-0.106773	0.083	0.123	0.113446	Ast	1	DOWN
1807	N4BP2	7.5e-10	0.109139	0.19	0.122	2.71e-05	Ast	1	UP
1808	CCDC170	5.43e-06	-0.12305	0.081	0.121	0.196068	Ast	1	DOWN
1809	SGCZ	0.000364872	-0.160945	0.09	0.121	1	Ast	1	DOWN
1810	TTTY15	1.76e-12	-0.122275	0.062	0.121	6.37e-08	Ast	1	DOWN
1811	ZBTB48	2.67e-10	-0.128378	0.068	0.12	9.65e-06	Ast	1	DOWN
1812	C7orf61	2.33e-15	0.218177	0.206	0.119	8.42e-11	Ast	1	UP
1813	HSPA8	3.73e-06	0.128527	0.166	0.119	0.13474	Ast	1	UP
1814	TMEM198B	1.82e-08	-0.116273	0.072	0.119	0.000658357	Ast	1	DOWN
1815	CYP4F3	1.62e-25	-0.39278	0.04	0.118	5.87e-21	Ast	1	DOWN
1816	HLA-E	0.000206086	0.127517	0.157	0.118	1	Ast	1	UP
1817	LINC01814	4.19e-05	-0.10222	0.083	0.118	1	Ast	1	DOWN
1818	OCRL	0.000125826	0.121059	0.157	0.118	1	Ast	1	UP
1819	ATF4	2.44e-05	0.104627	0.162	0.117	0.8824	Ast	1	UP
1820	CHORDC1	2.85e-30	0.260174	0.249	0.117	1.03e-25	Ast	1	UP
1821	GPAA1	1.73e-05	-0.101446	0.079	0.116	0.623467	Ast	1	DOWN
1822	AC016708.1	0.0295621	-0.103747	0.096	0.115	1	Ast	1	DOWN
1823	AL669831.5	4.79e-09	0.108541	0.18	0.115	0.00017307	Ast	1	UP
1824	CCDC62	5.08e-09	0.135689	0.178	0.115	0.000183572	Ast	1	UP
1825	GRM7	5.95e-06	0.183731	0.162	0.115	0.214948	Ast	1	UP
1826	LINC01239	4.63e-09	-0.123503	0.066	0.115	0.000167177	Ast	1	DOWN
1827	TPM2	0.0288127	-0.11505	0.096	0.115	1	Ast	1	DOWN
1828	TPM4	8.01e-06	0.153806	0.161	0.115	0.289581	Ast	1	UP
1829	ZFP36	5.64e-10	0.102914	0.186	0.115	2.04e-05	Ast	1	UP
1830	LINC00862	9.11e-14	0.227116	0.194	0.114	3.29e-09	Ast	1	UP
1831	MIR9-3HG	7.46e-06	-0.137566	0.076	0.114	0.269649	Ast	1	DOWN
1832	PDZRN4	0.0017137	0.13442	0.145	0.114	1	Ast	1	UP
1833	RPL35A	2.25e-08	-0.120345	0.068	0.114	0.000813856	Ast	1	DOWN
1834	LINC01833	7.34e-13	-0.157948	0.057	0.113	2.65e-08	Ast	1	DOWN
1835	ARSG	0.00056549	-0.127932	0.083	0.112	1	Ast	1	DOWN
1836	CA12	0.000259298	0.110603	0.147	0.112	1	Ast	1	UP
1837	ZNF19	2.68e-05	-0.127901	0.078	0.112	0.969912	Ast	1	DOWN
1838	FAS	6.33e-25	0.34344	0.226	0.111	2.29e-20	Ast	1	UP
1839	HSD17B7	2.64e-10	0.156058	0.178	0.111	9.55e-06	Ast	1	UP
1840	AC016739.1	0.000169027	-0.108929	0.078	0.11	1	Ast	1	DOWN
1841	MGAM	1.28e-09	0.121838	0.176	0.11	4.64e-05	Ast	1	UP
1842	NUPR1	1.93e-26	0.180976	0.237	0.109	6.96e-22	Ast	1	UP
1843	UBASH3B	1.15e-30	0.361044	0.245	0.109	4.14e-26	Ast	1	UP
1844	PON3	4.3e-06	-0.112367	0.07	0.108	0.155286	Ast	1	DOWN
1845	KCNE4	0.00153093	0.102014	0.136	0.105	1	Ast	1	UP
1846	PAX8-AS1	0.000165509	-0.115801	0.074	0.105	1	Ast	1	DOWN
1847	STIP1	4.86e-32	0.261012	0.242	0.105	1.76e-27	Ast	1	UP
1848	ABCA17P	8.69e-08	0.109024	0.159	0.104	0.00314036	Ast	1	UP
1849	DNAJA1	2.96e-22	0.220085	0.212	0.104	1.07e-17	Ast	1	UP
1850	P3H2	9.96e-19	0.385465	0.2	0.104	3.6e-14	Ast	1	UP
1851	SRPX	0.0361414	-0.106867	0.086	0.103	1	Ast	1	DOWN
1852	TCEA3	1.47e-16	0.122003	0.197	0.103	5.32e-12	Ast	1	UP
1853	ID1	2.31e-05	-0.160338	0.069	0.102	0.835764	Ast	1	DOWN
1854	MKLN1-AS	2.6e-06	0.103779	0.147	0.102	0.0938868	Ast	1	UP
1855	HUNK	8.79e-05	0.100189	0.137	0.101	1	Ast	1	UP
1856	IFI44L	4.88e-06	-0.192729	0.066	0.101	0.176359	Ast	1	DOWN
1857	LINC01965	9.68e-09	-0.110507	0.056	0.101	0.000349733	Ast	1	DOWN
1858	NECTIN3-AS1	0.00020537	-0.113199	0.071	0.1	1	Ast	1	DOWN
1859	ADAM33	1.83e-24	0.229105	0.209	0.098	6.62e-20	Ast	1	UP
1860	PCSK6	1.11e-09	0.161616	0.163	0.098	4.02e-05	Ast	1	UP
1861	CARD18	0.00489403	0.102186	0.123	0.097	1	Ast	1	UP
1862	AC083837.2	0.00600972	0.141193	0.123	0.096	1	Ast	1	UP
1863	CEBPB	8.53e-10	0.143071	0.158	0.096	3.08e-05	Ast	1	UP
1864	ADCY5	4.13e-06	0.107382	0.14	0.095	0.149079	Ast	1	UP
1865	AHSA1	1.15e-13	0.180028	0.172	0.095	4.15e-09	Ast	1	UP
1866	CACNA1D	0.0225831	0.109357	0.115	0.095	1	Ast	1	UP
1867	HS3ST3B1	9.12e-12	0.149198	0.165	0.095	3.3e-07	Ast	1	UP
1868	LMO2	5.97e-05	0.135691	0.129	0.091	1	Ast	1	UP
1869	ZRSR2	2.32e-06	0.109622	0.135	0.09	0.0839053	Ast	1	UP
1870	C9orf153	4.61e-09	0.113332	0.146	0.088	0.000166631	Ast	1	UP
1871	KLHL13	2.88e-17	0.240756	0.175	0.088	1.04e-12	Ast	1	UP
1872	STK32A	1.87e-14	0.123854	0.166	0.085	6.74e-10	Ast	1	UP
1873	CAP2	1.97e-47	0.38987	0.254	0.084	7.11e-43	Ast	1	UP
1874	GUSBP9.1	1.7e-16	0.15886	0.166	0.083	6.13e-12	Ast	1	UP
1875	IRAK2	1.56e-16	0.192284	0.166	0.082	5.62e-12	Ast	1	UP
1876	YOD1	0.000806268	0.137604	0.112	0.082	1	Ast	1	UP
1877	DAPK3	2.77e-06	0.131685	0.123	0.08	0.100143	Ast	1	UP
1878	AC007923.4	2.13e-09	0.155173	0.136	0.079	7.68e-05	Ast	1	UP
1879	FGF12	0.00239931	0.197044	0.103	0.078	1	Ast	1	UP
1880	PARD6G-AS1	7.97e-16	0.137163	0.157	0.077	2.88e-11	Ast	1	UP
1881	RAPGEF4	3.75e-06	0.110441	0.12	0.077	0.135535	Ast	1	UP
1882	DNAJA4	3.17e-06	0.113627	0.116	0.076	0.114694	Ast	1	UP
1883	PDE10A	7.51e-05	0.119923	0.109	0.076	1	Ast	1	UP
1884	GRK5	3.84e-17	0.244447	0.159	0.075	1.39e-12	Ast	1	UP
1885	DACH1	0.000941883	0.166237	0.101	0.074	1	Ast	1	UP
1886	ITGA3	1.41e-10	0.1245	0.135	0.074	5.1e-06	Ast	1	UP
1887	SMIM29	1.66e-06	0.103249	0.117	0.074	0.0599354	Ast	1	UP
1888	NQO1	4.76e-26	0.307089	0.179	0.073	1.72e-21	Ast	1	UP
1889	VASN	1.56e-13	0.152322	0.144	0.073	5.65e-09	Ast	1	UP
1890	COL4A1	1.37e-07	0.178396	0.118	0.071	0.00494918	Ast	1	UP
1891	RASGRP1	1.94e-13	0.134967	0.14	0.071	7.02e-09	Ast	1	UP
1892	ATRNL1	2.82e-08	0.26594	0.118	0.07	0.00101801	Ast	1	UP
1893	EGF	5.69e-35	0.361221	0.203	0.07	2.06e-30	Ast	1	UP
1894	GADD45A	2.66e-11	0.239649	0.126	0.067	9.6e-07	Ast	1	UP
1895	NUP210L	6.92e-11	0.105771	0.12	0.062	2.5e-06	Ast	1	UP
1896	CHSY3	1.37e-06	0.171901	0.101	0.06	0.0494321	Ast	1	UP
1897	CP	1.3e-16	0.343669	0.134	0.059	4.69e-12	Ast	1	UP
1898	ARHGAP10	3.84e-10	0.219621	0.111	0.058	1.39e-05	Ast	1	UP
1899	MIR34AHG	3.39e-09	0.119147	0.109	0.058	0.000122504	Ast	1	UP
1900	C3	4.39e-11	0.18013	0.114	0.057	1.59e-06	Ast	1	UP
1901	IL1R1	7.75e-12	0.151947	0.113	0.054	2.8e-07	Ast	1	UP
1902	NPNT	5.12e-18	0.135359	0.134	0.054	1.85e-13	Ast	1	UP
1903	RASSF3	7.53e-16	0.147303	0.127	0.054	2.72e-11	Ast	1	UP
1904	NRP2	3.97e-16	0.235464	0.113	0.045	1.44e-11	Ast	1	UP
1905	ADRA1B	9.22e-15	0.131116	0.101	0.039	3.33e-10	Ast	1	UP
1906	AC063952.1	2.38e-26	0.214277	0.125	0.035	8.6e-22	Ast	1	UP
1907	LSMEM1	3.58e-22	0.14145	0.115	0.035	1.3e-17	Ast	1	UP
1908	AJAP1	6.72e-28	0.213775	0.111	0.024	2.43e-23	Ast	1	UP
1909	LRMDA	6.43e-39	-0.277717	0.979	0.991	2.32e-34	Mic	2	DOWN
1910	PLXDC2	8.59e-08	-0.132595	0.985	0.991	0.00310339	Mic	2	DOWN
1911	DOCK4	2.18e-24	-0.243172	0.972	0.987	7.86e-20	Mic	2	DOWN
1912	FRMD4A	1.11e-89	-0.5981	0.958	0.982	3.99e-85	Mic	2	DOWN
1913	LDLRAD4	1.06e-23	-0.311518	0.947	0.97	3.82e-19	Mic	2	DOWN
1914	ELMO1	8.64e-09	-0.14979	0.952	0.962	0.000312352	Mic	2	DOWN
1915	ARHGAP24	4.19e-06	-0.141937	0.946	0.961	0.151557	Mic	2	DOWN
1916	MEF2A	6.07e-23	-0.253685	0.942	0.961	2.19e-18	Mic	2	DOWN
1917	MEF2C	1.02e-38	-0.415267	0.928	0.955	3.67e-34	Mic	2	DOWN
1918	ITPR2	6.39e-12	-0.217792	0.938	0.953	2.31e-07	Mic	2	DOWN
1919	SRGAP2	7.49e-15	-0.204512	0.925	0.949	2.71e-10	Mic	2	DOWN
1920	SLC1A3	2.51e-06	0.202629	0.946	0.948	0.0905348	Mic	2	UP
1921	SFMBT2	2.8e-35	-0.383198	0.923	0.946	1.01e-30	Mic	2	DOWN
1922	TBXAS1	5.1e-28	-0.310815	0.919	0.945	1.84e-23	Mic	2	DOWN
1923	EPB41L2	1.71e-10	-0.176141	0.902	0.944	6.17e-06	Mic	2	DOWN
1924	NEAT1	1.25e-98	0.76242	0.98	0.944	4.53e-94	Mic	2	UP
1925	DOCK8	9.58e-37	-0.372967	0.917	0.94	3.46e-32	Mic	2	DOWN
1926	ST6GAL1	1.03e-14	-0.243217	0.91	0.94	3.71e-10	Mic	2	DOWN
1927	SLC8A1	4.7e-07	-0.171008	0.884	0.935	0.0169894	Mic	2	DOWN
1928	SORL1	5.87e-46	-0.45262	0.846	0.923	2.12e-41	Mic	2	DOWN
1929	ABR	5.09e-19	-0.28843	0.913	0.921	1.84e-14	Mic	2	DOWN
1930	APBB1IP	8.46e-11	-0.208298	0.885	0.921	3.06e-06	Mic	2	DOWN
1931	TBC1D22A	5.04e-15	-0.211264	0.907	0.918	1.82e-10	Mic	2	DOWN
1932	ANKRD44	3.26e-38	-0.380623	0.843	0.914	1.18e-33	Mic	2	DOWN
1933	ZFHX3	9.35e-13	-0.205185	0.88	0.911	3.38e-08	Mic	2	DOWN
1934	INPP5D	3.34e-31	-0.357146	0.863	0.909	1.21e-26	Mic	2	DOWN
1935	AOAH	9.45e-46	-0.499137	0.8	0.906	3.41e-41	Mic	2	DOWN
1936	MAML3	1.7e-14	-0.240022	0.844	0.906	6.14e-10	Mic	2	DOWN
1937	KCNQ3	8.27e-34	-0.407382	0.809	0.904	2.99e-29	Mic	2	DOWN
1938	FYB1	1.02e-06	-0.144582	0.853	0.903	0.0369288	Mic	2	DOWN
1939	MAML2	2.53e-05	0.175227	0.913	0.9	0.915723	Mic	2	UP
1940	ZEB2	1.02e-07	-0.131087	0.872	0.897	0.00367404	Mic	2	DOWN
1941	TCF12	2.28e-06	0.161851	0.906	0.89	0.0825377	Mic	2	UP
1942	DOCK2	0.000149996	-0.155748	0.878	0.889	1	Mic	2	DOWN
1943	SH3RF3	7.71e-08	0.265409	0.877	0.881	0.00278555	Mic	2	UP
1944	BMP2K	0.00299985	0.133646	0.883	0.88	1	Mic	2	UP
1945	ST6GALNAC3	9.52e-46	-0.583843	0.747	0.878	3.44e-41	Mic	2	DOWN
1946	DOCK10	7e-05	-0.170716	0.832	0.876	1	Mic	2	DOWN
1947	ATP8B4	7.06e-06	-0.122557	0.845	0.873	0.255226	Mic	2	DOWN
1948	ADAM28	7.38e-21	-0.295929	0.795	0.871	2.67e-16	Mic	2	DOWN
1949	ARHGAP22	9.35e-10	-0.166749	0.833	0.868	3.38e-05	Mic	2	DOWN
1950	RUNX1	1.95e-26	0.459462	0.901	0.863	7.06e-22	Mic	2	UP
1951	FOXN3	1.37e-05	-0.149822	0.842	0.861	0.49623	Mic	2	DOWN
1952	FGD4	7.95e-09	0.237511	0.859	0.847	0.000287118	Mic	2	UP
1953	SNX29	1.99e-14	-0.240496	0.818	0.847	7.18e-10	Mic	2	DOWN
1954	TBC1D5	1.38e-07	0.255339	0.842	0.842	0.00500404	Mic	2	UP
1955	CYFIP1	2.87e-26	-0.456853	0.801	0.84	1.04e-21	Mic	2	DOWN
1956	NAV3	7.39e-38	-0.515966	0.724	0.837	2.67e-33	Mic	2	DOWN
1957	LPP	1.44e-05	0.181429	0.858	0.836	0.520933	Mic	2	UP
1958	SRGAP2B	0.000914045	-0.117712	0.832	0.835	1	Mic	2	DOWN
1959	DIP2B	2.84e-07	-0.187379	0.806	0.831	0.010248	Mic	2	DOWN
1960	FMNL2	1.16e-05	0.146517	0.869	0.831	0.419483	Mic	2	UP
1961	PALD1	7.06e-13	-0.265801	0.789	0.831	2.55e-08	Mic	2	DOWN
1962	LHFPL2	6.44e-06	-0.195116	0.789	0.829	0.232681	Mic	2	DOWN
1963	MAP4K4	7.83e-07	-0.160778	0.817	0.829	0.0283076	Mic	2	DOWN
1964	MYO1F	5.49e-05	-0.163049	0.784	0.823	1	Mic	2	DOWN
1965	SHTN1	6.11e-13	-0.293579	0.751	0.823	2.21e-08	Mic	2	DOWN
1966	ARID1B	0.00178808	-0.118194	0.803	0.821	1	Mic	2	DOWN
1967	MTHFD1L	1.35e-05	-0.14341	0.774	0.821	0.488431	Mic	2	DOWN
1968	SH3KBP1	2.71e-08	-0.226477	0.781	0.816	0.0009804	Mic	2	DOWN
1969	ABCC4	7.31e-27	-0.402622	0.738	0.814	2.64e-22	Mic	2	DOWN
1970	OXR1	8.35e-15	-0.366489	0.728	0.814	3.02e-10	Mic	2	DOWN
1971	ZBTB20	1.46e-07	-0.182022	0.748	0.814	0.00527313	Mic	2	DOWN
1972	ATM	2.53e-08	-0.231376	0.787	0.812	0.00091434	Mic	2	DOWN
1973	CSF1R	1.84e-13	-0.262971	0.776	0.809	6.65e-09	Mic	2	DOWN
1974	SYNDIG1	3.35e-46	-0.799251	0.7	0.809	1.21e-41	Mic	2	DOWN
1975	CAPZB	4.1e-13	-0.257245	0.775	0.807	1.48e-08	Mic	2	DOWN
1976	FKBP5	2.91e-11	0.275328	0.826	0.805	1.05e-06	Mic	2	UP
1977	SMAP2	0.00125752	-0.120029	0.773	0.802	1	Mic	2	DOWN
1978	C3	2.54e-10	-0.218631	0.734	0.801	9.16e-06	Mic	2	DOWN
1979	LYN	0.000364546	-0.132356	0.773	0.796	1	Mic	2	DOWN
1980	CAMK1D	1.86e-17	-0.285705	0.707	0.795	6.74e-13	Mic	2	DOWN
1981	RBM47	9.3e-10	0.318477	0.825	0.793	3.36e-05	Mic	2	UP
1982	RIN3	0.00120588	-0.143615	0.786	0.793	1	Mic	2	DOWN
1983	SYK	0.011249	-0.106139	0.783	0.786	1	Mic	2	DOWN
1984	DENND3	0.00461826	-0.218569	0.78	0.784	1	Mic	2	DOWN
1985	TNRC6B	0.000267265	-0.105664	0.753	0.784	1	Mic	2	DOWN
1986	ANKS1A	0.000801982	0.142581	0.798	0.783	1	Mic	2	UP
1987	CSGALNACT1	0.0108259	-0.156549	0.769	0.778	1	Mic	2	DOWN
1988	DDX17	0.00370717	-0.116195	0.759	0.766	1	Mic	2	DOWN
1989	NIPBL	0.000550556	0.116148	0.797	0.764	1	Mic	2	UP
1990	ASH1L	0.000192918	0.132722	0.796	0.759	1	Mic	2	UP
1991	HDAC9	5.58e-06	0.246145	0.786	0.758	0.201645	Mic	2	UP
1992	HS3ST4	1.75e-05	-0.160325	0.705	0.758	0.634089	Mic	2	DOWN
1993	KMT2C	3.55e-05	0.152825	0.795	0.757	1	Mic	2	UP
1994	RABGAP1L	0.000516811	-0.130198	0.727	0.757	1	Mic	2	DOWN
1995	SUSD6	2.09e-06	-0.241777	0.718	0.755	0.0756436	Mic	2	DOWN
1996	ZFP36L1	1.17e-06	-0.282559	0.728	0.751	0.0422878	Mic	2	DOWN
1997	RNF213	8.54e-13	-0.260792	0.687	0.748	3.08e-08	Mic	2	DOWN
1998	WDFY3	3.78e-06	0.218309	0.767	0.744	0.136634	Mic	2	UP
[truncated: 8,815 more rows]

## Sheet: Table S3
Supplementary table S3: GSEA enrichment analysis results for DEGs from GSE174367
GSEA enrichment of GO gene sets in microglia
ONTOLOGY	ID	Description	setSize	enrichmentScore	NES	pvalue	p.adjust	qvalues	rank	leading_edge	core_enrichment
BP	GO:0070887	cellular response to chemical stimulus	983	0.285212	1.32878	0.00116144	0.0897142	0.0806764	1124	tags=26%, list=20%, signal=26%	10135/2321/7037/2180/80315/3309/3326/7184/7068/7046/3301/3600/6696/10728/57655/144402/8826/30817/9516/3091/8829/728/3329/10963/6622/6386/51719/9709/6092/1051/4360/9693/1811/5468/488/5230/3096/2059/1193/8754/6774/5782/5295/2353/3303/2923/598/3162/2099/8440/378938/55022/3516/5925/837/665/30844/84159/9734/7357/493/5034/3718/10725/23643/4790/9575/10892/5771/9958/27244/3556/27/2885/5292/596/7097/55667…
BP	GO:0032879	regulation of localization	918	0.292671	1.36054	0.00116279	0.0897142	0.0806764	1141	tags=28%, list=21%, signal=26%	3320/90627/604/79772/2321/7037/5793/2180/85477/3309/3326/7046/483/57534/3301/3600/6696/10154/57602/10672/80333/8826/30817/3091/6453/8829/728/6622/6386/51719/1051/9693/5468/488/3985/1193/8754/10049/6774/5295/8724/93663/247/3303/598/10718/3162/378938/10457/10575/55022/51465/5925/9779/665/30844/4249/9734/2752/493/3936/8766/4790/9575/54806/5771/8527/27/10501/5292/57522/596/1213/137886/81671/7203/7097…
MF	GO:0043168	anion binding	923	0.29096	1.35303	0.00116414	0.0897142	0.0806764	1180	tags=25%, list=22%, signal=24%	3320/1806/10808/5033/2321/2180/85477/3309/3326/7184/5836/7046/10788/8566/861/3301/2710/10672/26973/152110/8826/285590/3329/6386/115548/9693/4643/10783/5468/488/3985/5230/115/8724/394/22836/3303/56605/116984/9778/10575/10914/56975/51465/30844/2752/493/10114/3718/60490/8766/8527/27244/27/5292/51363/7203/3192/7323/9645/54734/3482/23347/6507/55647/1662/54822/55614/79572/2634/115004/6767/5870/6788/107…
CC	GO:0005576	extracellular region	974	0.359449	1.6735	0.00116686	0.0897142	0.0806764	1109	tags=29%, list=20%, signal=28%	2162/3320/9332/6515/10808/10135/2321/7037/5793/23670/85477/3309/3326/7184/5836/54757/283316/10788/483/5611/8566/3301/3600/6696/2710/144402/10672/152110/8826/7045/8829/3329/6622/6386/51719/6092/10894/2803/51056/4643/1368/5125/8773/80727/4121/5230/2059/8754/8724/84894/22836/247/3303/4245/2923/10718/23150/3162/5500/2289/10575/10130/22856/79612/56975/837/339210/256987/30844/4249/2752/5034/7316/23643/…
CC	GO:0097708	intracellular vesicle	959	0.334125	1.55433	0.00116959	0.0897142	0.0806764	1001	tags=25%, list=18%, signal=25%	81615/2162/3320/9332/6515/10808/79772/2321/7037/3309/3326/7184/5836/7046/10788/483/5611/8566/57534/3600/57655/153020/10672/23601/8826/9516/6453/8829/728/3329/6622/6386/51719/2060/115548/4360/3267/9693/4643/8773/22862/4121/9788/9871/8724/22836/3303/2923/598/10457/10575/10130/57222/23166/9779/30844/57706/5034/29940/7316/3718/23643/23426/8766/4790/55690/10043/2885/84061/1213/528/7097/55667/22872/732…
BP	GO:0050790	regulation of catalytic activity	912	0.310478	1.44082	0.00117096	0.0897142	0.0806764	1073	tags=25%, list=20%, signal=25%	3320/10808/90627/604/23179/2321/2180/3326/7184/54757/902/10788/483/5611/3301/26037/10728/153020/10154/5922/10672/26973/152110/8826/5903/3091/285590/6453/8829/728/3329/6622/51719/9709/3267/9693/5125/3937/5468/9267/8754/10049/11138/6774/5295/394/93663/3303/10718/2099/8440/116984/10575/23151/57600/5925/5921/9779/256987/4249/57706/9734/493/10114/57630/121512/4790/10892/5771/27/57522/596/10160/55667/3…
MF	GO:0019899	enzyme binding	936	0.303709	1.41262	0.00117233	0.0897142	0.0806764	1301	tags=29%, list=24%, signal=27%	3320/7037/3309/3326/7184/7068/10788/483/5611/3301/10728/151194/8826/5903/3091/8829/3329/6622/51719/1051/2803/10783/5468/488/255488/2059/8754/6774/5295/8724/22836/3303/8178/598/10718/3162/2099/8440/5500/154214/51465/51602/5925/5921/57706/9734/493/5034/7316/3718/3936/121512/10892/5771/8527/2885/596/1837/1213/151050/10160/3192/54808/1026/274/9645/7514/4851/10611/5329/5359/3482/25780/161742/5829/161/…
CC	GO:0031410	cytoplasmic vesicle	956	0.33398	1.55168	0.00117647	0.0897142	0.0806764	1001	tags=25%, list=18%, signal=25%	81615/2162/3320/9332/6515/10808/79772/2321/7037/3309/3326/7184/5836/7046/10788/483/5611/8566/57534/3600/57655/153020/10672/23601/8826/9516/6453/8829/728/3329/6622/6386/51719/2060/115548/4360/3267/9693/4643/8773/22862/4121/9788/9871/8724/22836/3303/2923/598/10457/10575/10130/57222/23166/9779/30844/57706/5034/29940/7316/3718/23643/23426/8766/4790/55690/10043/2885/84061/1213/528/7097/55667/22872/732…
CC	GO:0098588	bounding membrane of organelle	836	0.303536	1.40144	0.00118203	0.0897142	0.0806764	1012	tags=24%, list=18%, signal=23%	81615/9332/6515/79772/7037/2180/3326/10788/337876/2710/23601/8826/9516/728/6622/2060/2803/4360/5125/8773/22862/4121/488/9653/9267/9871/8724/4245/2923/598/3162/10457/22856/57222/3295/57600/6252/23166/9779/665/30844/4249/57706/7357/29940/7316/2802/23643/8766/10043/55331/55332/84061/51363/596/1213/528/23001/81671/7097/22872/7323/10905/54734/4851/5329/3482/55647/55614/55529/79572/2634/161/9749/5870/1…
MF	GO:0000166	nucleotide binding	857	0.285452	1.32047	0.00118483	0.0897142	0.0806764	1180	tags=25%, list=22%, signal=23%	3320/1806/10808/10135/2321/2180/3309/3326/7184/5836/7046/8566/861/3301/2710/10672/26973/152110/3329/9693/4643/10783/488/3985/5230/115/394/22836/3303/56605/9778/10575/10914/56975/51465/30844/2752/493/10114/3718/60490/8766/8527/27/5292/51363/7203/3192/7323/9645/54734/23347/6646/55647/1662/54822/55614/79572/2634/115004/6767/5870/6788/2778/2268/3313/23139/5581/817/5205/23235/83931/2182/3308/2773/3939…
CC	GO:0005615	extracellular space	833	0.373015	1.72067	0.00118483	0.0897142	0.0806764	1109	tags=29%, list=20%, signal=27%	2162/3320/6515/10808/10135/2321/7037/5793/23670/85477/3309/3326/7184/5836/54757/10788/483/5611/8566/3301/3600/6696/2710/144402/10672/8826/7045/8829/3329/6622/6386/51719/6092/10894/2803/51056/4643/1368/5125/8773/80727/4121/5230/2059/8754/8724/84894/22836/247/3303/4245/2923/10718/23150/3162/5500/2289/10575/10130/79612/56975/256987/30844/4249/2752/5034/7316/23643/3936/8766/10043/23013/2885/10501/121…
BP	GO:0009653	anatomical structure morphogenesis	824	0.328543	1.51564	0.00118483	0.0897142	0.0806764	886	tags=24%, list=16%, signal=23%	3320/342184/90627/604/2321/7037/23670/3309/3326/8522/7068/54757/7046/57534/861/26037/6696/10154/2114/8826/7045/3091/8829/728/6092/10894/1051/2803/9693/4643/1368/5125/64478/5468/9788/9378/5230/2059/8754/10049/6774/5295/22836/93663/598/10718/3162/2099/10457/29780/55022/22856/3516/56975/5925/5921/23166/79834/9935/84159/9734/2752/493/8994/5034/23426/121512/8766/54806/57591/2885/10501/5292/596/10160/7…
MF	GO:1901265	nucleoside phosphate binding	857	0.285452	1.32047	0.00118483	0.0897142	0.0806764	1180	tags=25%, list=22%, signal=23%	3320/1806/10808/10135/2321/2180/3309/3326/7184/5836/7046/8566/861/3301/2710/10672/26973/152110/3329/9693/4643/10783/488/3985/5230/115/394/22836/3303/56605/9778/10575/10914/56975/51465/30844/2752/493/10114/3718/60490/8766/8527/27/5292/51363/7203/3192/7323/9645/54734/23347/6646/55647/1662/54822/55614/79572/2634/115004/6767/5870/6788/2778/2268/3313/23139/5581/817/5205/23235/83931/2182/3308/2773/3939…
BP	GO:0009605	response to external stimulus	811	0.293051	1.3508	0.00118624	0.0897142	0.0806764	835	tags=21%, list=15%, signal=21%	3320/283131/10135/604/2321/2180/80315/3309/3326/5836/54757/11326/5611/3600/6696/10154/23601/56829/30817/9516/3091/8829/728/3329/6622/6092/1051/4360/64478/5468/488/9378/79823/8754/22890/2353/8724/118788/598/10718/3162/2099/5500/10457/2289/23705/22856/3516/5925/23166/837/9779/256987/665/2752/3718/23643/4790/9575/64332/10892/5771/9958/10625/27244/3556/10501/5292/596/7097/1026/22904/5966/4851/5329/53…
BP	GO:0051128	regulation of cellular component organization	864	0.3083	1.42638	0.00118765	0.0897142	0.0806764	1299	tags=30%, list=24%, signal=27%	3320/342184/604/91752/79772/7037/5793/85477/3309/7046/10788/57534/861/26037/6696/10154/57602/26973/8826/3091/6453/8829/6622/6386/6092/2803/9693/10783/5468/3985/9788/9378/2059/8754/10049/5295/8724/22836/93663/3303/598/10718/2099/8440/10575/55022/57600/55840/5925/5921/9779/79834/665/30844/3936/23426/8766/54806/8527/3556/27/2885/10501/596/1213/10160/7203/7097/3192/26115/1026/274/7514/55160/4851/1061…
BP	GO:0050793	regulation of developmental process	822	0.285385	1.31526	0.00119048	0.0897142	0.0806764	892	tags=22%, list=16%, signal=22%	10135/604/2321/7037/23670/85477/3326/7046/57534/861/3600/26037/6696/10154/7227/8826/3091/6453/8829/728/6386/6092/1051/2803/9693/10783/5468/9378/5230/51123/2059/8754/6774/5295/22890/2353/22836/93663/247/3303/3162/2099/10457/29780/55022/54715/3516/55840/5925/9643/5921/23166/9935/9734/2752/493/8994/5034/57630/3718/23426/121512/8766/4790/9575/54806/64332/10892/5771/23013/3556/10501/5292/596/7097/3192…
BP	GO:0051649	establishment of localization in cell	866	0.299281	1.38403	0.00119048	0.0897142	0.0806764	1143	tags=27%, list=21%, signal=25%	3320/79772/3309/3326/7184/57602/30817/5903/3091/6453/3329/6622/6386/9709/2060/115548/3267/4643/8773/4121/488/3985/9378/9871/1193/11138/6774/5295/8724/22836/3162/57222/51465/9779/665/30844/57706/493/3936/23426/8766/10043/10892/596/1213/137886/3192/22872/7323/26115/1026/274/7514/55706/4851/10342/80184/55647/60559/55614/1871/1176/161/81537/5870/2268/3313/821/5581/817/4478/23085/4088/10497/57533/3308…
MF	GO:0097367	carbohydrate derivative binding	843	0.292971	1.35191	0.00119048	0.0897142	0.0806764	1180	tags=26%, list=22%, signal=24%	3320/10808/2321/2180/3309/3326/7184/5836/7046/8566/861/3301/2710/10672/26973/152110/30817/8829/3329/6386/10894/9693/4643/10783/488/3985/5230/115/394/22836/3303/9778/10457/10575/10914/56975/51465/23166/30844/2752/493/10114/3718/23643/60490/8766/8527/27/5292/51363/7203/7097/3192/7323/2673/54734/23347/6646/55647/1662/54822/55614/79572/2634/115004/6767/5870/6788/2778/2268/3313/23139/5581/817/5205/232…
BP	GO:0033554	cellular response to stress	756	0.308021	1.41562	0.00119332	0.0897142	0.0806764	1236	tags=27%, list=23%, signal=24%	3320/10135/604/80315/3309/3326/7184/5611/3301/6696/26973/3091/3329/6622/6386/51719/9709/1051/10783/4121/488/9788/5230/10049/5295/22890/2353/3303/2923/598/3162/8440/378938/3516/344558/51465/57600/9643/837/665/2752/201595/5034/10114/57630/4790/9575/5771/27244/2885/596/7323/1026/55160/5966/5516/4851/23347/161742/5829/115004/8087/6788/10367/80267/135112/3313/9960/11221/821/5581/8575/29979/4088/23235/…
BP	GO:0070727	cellular macromolecule localization	758	0.331689	1.52511	0.00119474	0.0897142	0.0806764	1154	tags=27%, list=21%, signal=25%	3320/7037/85477/3309/3326/7184/483/3301/57602/80333/8826/5903/285590/6453/8829/3329/6386/9709/115548/2803/9693/4121/3985/9378/9871/10049/11138/6774/5295/598/2099/10575/55022/51465/54971/5925/9779/665/30844/2752/493/3936/23426/8766/55690/54806/1213/137886/7203/55667/3192/22872/7323/1026/7514/55706/4851/80184/23136/23327/2895/55647/60559/2634/1871/1176/161/5870/3313/5581/23515/4478/4088/57533/26047…
BP	GO:0071310	cellular response to organic substance	805	0.292554	1.34652	0.00119617	0.0897142	0.0806764	1140	tags=27%, list=21%, signal=25%	10135/2321/7037/2180/80315/3309/3326/7184/7068/7046/3301/3600/6696/10728/57655/8826/9516/3091/8829/3329/10963/6622/6386/9709/6092/1051/4360/9693/1811/5468/3096/2059/8754/6774/5782/5295/2353/3303/2923/598/2099/8440/55022/3516/837/30844/84159/9734/7357/493/5034/3718/10725/23643/4790/9575/10892/5771/9958/27244/3556/27/2885/5292/596/7097/55667/3192/7323/22904/64397/4851/6507/5641/55647/161742/55614/2…
BP	GO:0034613	cellular protein localization	751	0.33601	1.54316	0.00119904	0.0897142	0.0806764	1154	tags=27%, list=21%, signal=25%	3320/7037/85477/3309/3326/7184/483/3301/57602/80333/8826/5903/285590/6453/8829/3329/6386/9709/115548/2803/9693/4121/3985/9378/9871/10049/11138/6774/5295/598/2099/10575/55022/51465/54971/5925/9779/665/30844/2752/493/3936/23426/8766/55690/54806/1213/137886/7203/55667/3192/22872/7323/1026/7514/55706/4851/80184/23136/23327/2895/55647/60559/2634/1871/1176/161/5870/3313/5581/23515/4478/4088/57533/26047…
CC	GO:0043230	extracellular organelle	710	0.391587	1.79316	0.00120048	0.0897142	0.0806764	940	tags=26%, list=17%, signal=25%	3320/6515/10808/10135/7037/5793/23670/85477/3309/3326/7184/5836/54757/10788/483/5611/8566/3301/6696/2710/144402/10672/8826/7045/3329/6386/51719/6092/10894/2803/51056/4643/1368/8773/80727/4121/5230/2059/8754/8724/22836/247/3303/4245/2923/5500/2289/10575/10130/79612/56975/256987/30844/4249/2752/5034/7316/3936/8766/10043/23013/2885/1213/528/7203/7323/10905/2673/27044/5359/3482/23327/5641/6767/5870/1…
CC	GO:0065010	extracellular membrane-bounded organelle	710	0.391587	1.79316	0.00120048	0.0897142	0.0806764	940	tags=26%, list=17%, signal=25%	3320/6515/10808/10135/7037/5793/23670/85477/3309/3326/7184/5836/54757/10788/483/5611/8566/3301/6696/2710/144402/10672/8826/7045/3329/6386/51719/6092/10894/2803/51056/4643/1368/8773/80727/4121/5230/2059/8754/8724/22836/247/3303/4245/2923/5500/2289/10575/10130/79612/56975/256987/30844/4249/2752/5034/7316/3936/8766/10043/23013/2885/1213/528/7203/7323/10905/2673/27044/5359/3482/23327/5641/6767/5870/1…
CC	GO:1903561	extracellular vesicle	710	0.391587	1.79316	0.00120048	0.0897142	0.0806764	940	tags=26%, list=17%, signal=25%	3320/6515/10808/10135/7037/5793/23670/85477/3309/3326/7184/5836/54757/10788/483/5611/8566/3301/6696/2710/144402/10672/8826/7045/3329/6386/51719/6092/10894/2803/51056/4643/1368/8773/80727/4121/5230/2059/8754/8724/22836/247/3303/4245/2923/5500/2289/10575/10130/79612/56975/256987/30844/4249/2752/5034/7316/3936/8766/10043/23013/2885/1213/528/7203/7323/10905/2673/27044/5359/3482/23327/5641/6767/5870/1…
BP	GO:0046907	intracellular transport	689	0.319208	1.46027	0.00120192	0.0897142	0.0806764	1033	tags=24%, list=19%, signal=23%	3320/3309/3326/7184/57602/5903/3091/6453/3329/6386/9709/2060/3267/4643/4121/488/9871/11138/6774/5295/8724/22836/57222/51465/9779/665/30844/57706/3936/23426/8766/10043/10892/1213/3192/22872/7323/26115/1026/274/7514/55706/4851/10342/80184/55647/60559/55614/1871/1176/161/81537/5870/3313/4478/23085/4088/57533/3308/2319/2040/4642/868/50618/51552/8615/5861/757/5108/9984/200576/636/84062/23527/50999/465…
CC	GO:0070062	extracellular exosome	708	0.391226	1.79061	0.00120482	0.0897142	0.0806764	940	tags=26%, list=17%, signal=25%	3320/6515/10808/10135/7037/5793/23670/85477/3309/3326/7184/5836/54757/10788/483/5611/8566/3301/6696/2710/144402/10672/8826/7045/3329/6386/51719/6092/10894/2803/51056/4643/1368/8773/80727/4121/5230/2059/8754/8724/22836/247/3303/4245/2923/5500/2289/10575/10130/79612/56975/256987/30844/4249/2752/5034/7316/3936/8766/10043/23013/2885/1213/528/7203/7323/10905/2673/27044/5359/3482/23327/5641/6767/5870/1…
BP	GO:0012501	programmed cell death	682	0.342309	1.56449	0.00120919	0.0897142	0.0806764	835	tags=22%, list=15%, signal=22%	3320/604/7037/85477/80315/3309/3326/7184/7068/5836/7046/5611/3301/57602/23601/3091/8829/728/3329/6622/9709/6092/1051/9693/10783/5468/255488/10049/5295/247/3303/2923/598/3162/2099/8440/8793/23705/79612/23151/344558/57600/55840/5925/5921/837/665/5034/10114/57630/3718/4790/54806/55331/10892/5771/10625/55332/5292/596/7097/7323/1026/274/5516/4851/5329/5359/3482/23136/5641/2895/54822/1871/81537/834/808…
BP	GO:0006915	apoptotic process	660	0.340471	1.55581	0.00121359	0.0897142	0.0806764	793	tags=22%, list=14%, signal=21%	3320/604/7037/85477/80315/3309/3326/7184/7068/7046/5611/3301/57602/23601/3091/8829/728/3329/6622/9709/6092/1051/9693/10783/5468/255488/10049/5295/247/3303/2923/598/3162/2099/8440/8793/23705/79612/23151/344558/57600/55840/5925/5921/837/665/5034/10114/57630/3718/4790/54806/10892/5771/10625/55332/5292/596/7097/7323/1026/274/5516/4851/5329/5359/3482/23136/5641/2895/1871/81537/834/8087/6788/1075/3313/…
BP	GO:0008219	cell death	729	0.345169	1.5789	0.00121359	0.0897142	0.0806764	835	tags=23%, list=15%, signal=22%	3320/10135/604/7037/85477/80315/3309/3326/7184/7068/5836/7046/5611/3301/57602/23601/3091/8829/728/3329/6622/9709/6092/1051/9693/10783/5468/255488/10049/6774/5295/2353/247/3303/2923/598/3162/2099/8440/8793/10457/23705/79612/23151/344558/57600/55840/5925/5921/837/665/5034/10114/57630/3718/4790/54806/55331/10892/5771/10625/55332/5292/596/7097/7323/1026/274/5966/5516/4851/5329/5359/3482/23136/5641/28…
CC	GO:0005783	endoplasmic reticulum	650	0.316225	1.44387	0.00121951	0.0897142	0.0806764	1068	tags=25%, list=19%, signal=22%	342184/5033/79772/2180/80315/3309/7184/54757/5611/3301/6696/57655/80333/3329/6622/6386/9709/253782/4121/488/51338/9378/9871/5295/2353/394/3303/2923/598/56605/3162/8440/10130/23151/57222/56975/51465/6252/837/665/30844/2752/201595/5034/29940/7316/23426/55331/5771/84061/596/137886/81671/22872/10905/60481/4851/5329/10342/6646/60559/55254/81537/5870/1075/23760/80267/821/5581/817/29979/5205/8605/121457…
MF	GO:0098772	molecular function regulator	611	0.32175	1.46327	0.00122699	0.0897142	0.0806764	933	tags=24%, list=17%, signal=22%	3320/10808/90627/10135/23179/3326/54757/902/10788/483/5611/3301/3600/26037/6696/153020/5922/10672/80333/8826/5903/285590/6453/8829/6622/51719/3267/9693/9378/9267/10049/11138/5295/394/93663/10718/2099/116984/10457/57600/5921/9779/4249/57706/493/121512/8766/10892/10501/57522/596/10160/55667/1026/274/55160/4851/25780/23327/161742/834/9749/57018/6788/1075/2778/80005/9644/5581/817/8575/2821/8439/8036/…
BP	GO:0009719	response to endogenous stimulus	536	0.317308	1.42908	0.00126103	0.0897142	0.0806764	1107	tags=28%, list=20%, signal=25%	10135/2180/80315/3309/3326/7184/7068/7046/3301/6696/10728/8826/3329/6622/6386/51719/6092/1051/9693/1811/5468/3096/8754/6774/5782/5295/2353/3303/598/3162/2099/55022/3516/837/9734/7357/493/3718/4790/9575/5771/9958/27244/2885/596/7097/55667/3192/7323/1026/64397/4851/6507/5641/161742/55614/5829/1176/2778/5581/2821/4088/23235/8036/5151/2773/3939/7494/51701/51552/54541/8648/8615/23543/5728/5066/3417/84…
BP	GO:0009888	tissue development	491	0.341949	1.53069	0.00126103	0.0897142	0.0806764	1168	tags=32%, list=21%, signal=27%	342184/90627/85477/7068/54757/7046/57534/861/6696/2114/7227/8826/7045/3091/285590/8829/6386/6092/1051/9693/4643/64478/22862/5468/488/9788/5230/8754/2353/247/2099/10457/22856/54715/3516/3295/56975/5925/84159/9734/7357/9575/54806/57591/2885/10501/5292/596/3192/1026/9645/22904/4851/10611/80184/161742/55614/81537/6788/2268/10522/11221/2821/4478/4088/78987/57486/2319/7494/6654/5728/23094/9759/5613/103…
BP	GO:0042981	regulation of apoptotic process	487	0.349442	1.56437	0.00126263	0.0897142	0.0806764	793	tags=22%, list=14%, signal=21%	3320/604/7037/85477/80315/3309/3326/7184/7046/5611/3301/57602/23601/3091/8829/728/3329/6622/9709/1051/9693/5468/255488/10049/5295/3303/2923/598/3162/2099/8440/8793/79612/5925/5921/837/665/5034/10114/57630/3718/4790/54806/10892/5771/10625/5292/596/1026/274/4851/5329/3482/5641/2895/1871/834/6788/1075/3313/817/8575/2821/29979/8439/57099/23085/4088/10497/83931/5481/25816/2773/3939/7494/8648/9748/5728…
BP	GO:0010941	regulation of cell death	539	0.348789	1.57101	0.00126422	0.0897142	0.0806764	660	tags=20%, list=12%, signal=20%	3320/604/7037/85477/80315/3309/3326/7184/7046/5611/3301/57602/23601/3091/8829/728/3329/6622/9709/1051/9693/5468/255488/10049/6774/5295/2353/3303/2923/598/3162/2099/8440/8793/10457/79612/5925/5921/837/665/5034/10114/57630/3718/4790/54806/55331/10892/5771/10625/5292/596/1026/274/5966/4851/5329/3482/5641/2895/1871/834/3632/6788/1075/135112/3313/817/8575/2821/29979/8439/57099/23085/4088/10497/83931/5…
BP	GO:0080134	regulation of response to stress	476	0.330422	1.47608	0.00126904	0.0897142	0.0806764	832	tags=21%, list=15%, signal=20%	3320/283131/10135/604/79772/3309/3326/11326/3301/3600/6696/26973/3091/3329/6622/6386/9709/1051/10783/5468/10049/5295/118788/3303/598/2099/8440/23705/344558/5925/837/493/5034/10114/57630/4790/9575/64332/5771/9958/27244/596/7097/22904/5359/23347/161742/115004/834/8087/6788/10367/1075/2268/135112/11221/5581/29979/4088/5819/5151/7494/51347/5728/9984/27000/22926/254225/1655/9451/9258/5933/1499/7409/54…
BP	GO:1901565	organonitrogen compound catabolic process	519	0.329395	1.47853	0.00126904	0.0897142	0.0806764	1123	tags=25%, list=20%, signal=22%	3320/1806/23670/3309/3326/7184/5611/57534/57602/6622/6386/9709/10894/4121/255488/8754/8724/3303/3162/154214/51465/54971/665/2752/493/201595/7316/9575/7267/55331/10892/9958/137886/7323/7514/5516/4851/23327/5641/26234/2744/1075/80267/8667/9960/821/29979/4478/4088/4048/25820/84669/5151/7494/4898/868/116988/5728/26275/5707/64326/341/51271/8878/811/57162/390595/57092/6400/8945/23287/6093/1499/128866/8…
BP	GO:0043067	regulation of programmed cell death	498	0.348542	1.55915	0.00127065	0.0897142	0.0806764	660	tags=20%, list=12%, signal=19%	3320/604/7037/85477/80315/3309/3326/7184/7046/5611/3301/57602/23601/3091/8829/728/3329/6622/9709/1051/9693/5468/255488/10049/5295/3303/2923/598/3162/2099/8440/8793/79612/5925/5921/837/665/5034/10114/57630/3718/4790/54806/55331/10892/5771/10625/5292/596/1026/274/4851/5329/3482/5641/2895/1871/834/6788/1075/3313/817/8575/2821/29979/8439/57099/23085/4088/10497/83931/5481/25816/2773/3939/7494/8648/974…
BP	GO:0030163	protein catabolic process	433	0.337755	1.49611	0.00128535	0.0897142	0.0806764	1335	tags=29%, list=24%, signal=24%	3320/3309/3326/7184/5611/57534/57602/6622/6386/9709/4121/255488/8754/8724/3303/154214/51465/54971/665/201595/7316/9575/7267/10892/9958/137886/7323/7514/5516/4851/23327/5641/26234/1075/80267/8667/9960/821/29979/4478/4088/25820/84669/7494/4898/868/116988/5728/5707/64326/51271/8878/811/57162/390595/57092/6400/8945/23287/6093/1499/128866/8452/6907/55294/9113/1514/23304/55968/197131/11059/5962/64839/7…
BP	GO:0033365	protein localization to organelle	392	0.382385	1.6758	0.00132802	0.0897142	0.0806764	1317	tags=32%, list=24%, signal=26%	3320/7037/3309/3326/3301/57602/5903/8829/3329/9709/4121/3985/10049/6774/5295/2099/10575/54971/5925/665/2752/8766/55690/137886/7203/3192/7323/1026/7514/4851/60559/2634/1871/5870/23515/4478/4088/3308/868/5108/200576/636/51134/22948/811/9451/9258/1654/128866/64747/55294/9113/378/1432/22930/10890/5590/9789/3840/55968/55035/51100/64083/11215/9520/5962/7430/55027/83548/4904/51555/7128/1660/9765/25836/6…
BP	GO:0044257	cellular protein catabolic process	380	0.351134	1.53672	0.00132802	0.0897142	0.0806764	1335	tags=29%, list=24%, signal=23%	3320/3309/3326/7184/5611/57534/57602/6386/9709/4121/255488/3303/154214/51465/665/201595/7316/9575/7267/10892/9958/137886/7323/7514/5516/23327/5641/26234/1075/80267/8667/9960/821/29979/4478/25820/84669/7494/116988/5728/5707/64326/51271/8878/811/57162/390595/57092/6400/8945/23287/1499/128866/8452/6907/55294/9113/1514/23304/55968/197131/11059/5962/64839/7430/10015/8454/4780/406/7128/5310/84937/56886…
BP	GO:0009628	response to abiotic stimulus	372	0.364897	1.59502	0.00133156	0.0897142	0.0806764	1108	tags=29%, list=20%, signal=25%	3320/10135/80315/3309/3326/7184/5611/3301/26973/3091/3329/51719/488/9378/5230/79823/10049/5295/22890/2353/3303/598/3162/378938/5500/3516/665/493/8994/5034/10725/4790/9575/2885/596/7097/1026/4851/6507/5641/834/10367/5581/2821/29979/4088/51426/121457/5481/26047/3939/26027/54541/523/5728/27000/64326/5066/64859/9759/9451/1499/1965/1654/54407/4891/1432/3845/10746/5467/3688/9520/3428/64839/4976/2022/47…
BP	GO:0007167	enzyme linked receptor protein signaling pathway	316	0.381005	1.64926	0.00133869	0.0897142	0.0806764	700	tags=24%, list=13%, signal=23%	2321/5793/3309/3326/7046/26037/8826/3091/8829/6622/6386/9693/4643/3937/5468/9788/3096/8754/6774/5782/5295/2353/3303/10718/8440/55022/3516/5921/84159/3718/54806/5771/401474/9958/8527/2885/7323/64397/4851/5329/3482/5641/161742/55614/5829/1176/2268/4088/23235/8036/59338/868/51701/6654/51552/54541/5728/10461/8828/1655/116150/9451/1499/7409/23294/55294/23433/9113/58533/2621/378/1432/5590/151742/9961/2…
CC	GO:0030141	secretory granule	310	0.360042	1.55672	0.00134048	0.0897142	0.0806764	1017	tags=28%, list=19%, signal=25%	2162/3320/6515/3326/5836/10788/5611/8566/23601/8826/728/3329/6622/6386/51719/8773/22862/3303/4790/10043/84061/7097/55667/4851/5329/3482/80184/161/9749/5870/1075/2268/965/2821/4048/2319/2773/2040/6857/51552/523/5707/5066/684/3417/29789/811/2212/23250/10447/6093/1654/334/25801/2495/2621/5873/1432/10890/9961/1514/63910/79930/9043/4644/80331/79888/5627/9321/7226/10533/23312/27180/719/10159/5552/351/9…
MF	GO:0019904	protein domain specific binding	312	0.390963	1.68924	0.00134589	0.0897142	0.0806764	682	tags=22%, list=12%, signal=20%	3320/342184/3309/3326/3301/2114/7227/8826/9516/3091/285590/6622/2060/202559/9693/5468/8754/5782/394/3303/598/23705/5925/837/57706/493/57591/2885/596/1837/1213/7514/64397/5329/5359/2895/161/834/6767/5870/3632/23085/59338/2773/395/4642/868/51701/6654/5728/23405/6432/6938/10320/1655/8878/1793/1499/7532/8452/6907/23433/5873/3845/10657/57514/375/7150
BP	GO:0000003	reproduction	365	0.372088	1.6204	0.00134953	0.0897142	0.0806764	825	tags=24%, list=15%, signal=22%	10135/604/3309/3326/7068/7046/3301/6696/3091/6092/1051/3267/1811/5125/64478/22862/5468/3985/10049/6774/2353/22836/247/598/2099/10575/23705/3516/3295/2649/51465/55840/84159/493/2802/26091/9575/54558/2885/596/79703/81671/7203/9645/55706/4851/3482/6788/10522/23139/8605/10497/59338/5819/2182/6654/8648/5728/10461/5066/3417/9759/1390/22948/811/1499/1654/54407/55036/1432/3845/10657/23304/55818/55870/546…
BP	GO:0022414	reproductive process	365	0.372088	1.6204	0.00134953	0.0897142	0.0806764	825	tags=24%, list=15%, signal=22%	10135/604/3309/3326/7068/7046/3301/6696/3091/6092/1051/3267/1811/5125/64478/22862/5468/3985/10049/6774/2353/22836/247/598/2099/10575/23705/3516/3295/2649/51465/55840/84159/493/2802/26091/9575/54558/2885/596/79703/81671/7203/9645/55706/4851/3482/6788/10522/23139/8605/10497/59338/5819/2182/6654/8648/5728/10461/5066/3417/9759/1390/22948/811/1499/1654/54407/55036/1432/3845/10657/23304/55818/55870/546…
BP	GO:0060548	negative regulation of cell death	328	0.369073	1.60236	0.00134953	0.0897142	0.0806764	793	tags=24%, list=14%, signal=22%	604/7037/80315/3309/3326/7184/7046/5611/3301/23601/3091/8829/728/3329/6622/9709/1051/255488/10049/6774/5295/3303/598/3162/8793/10457/79612/5925/5921/665/10114/57630/3718/4790/54806/10892/10625/5292/596/1026/5966/4851/5329/5641/3632/135112/3313/2821/57099/23085/4088/83931/25816/5151/2773/7494/5728/10461/57162/219699/100528062/1499/1654/128866/58533/2621/378/3845/5590/7178/5467/64083/6198/3688/6777…
BP	GO:0043066	negative regulation of apoptotic process	292	0.374256	1.60981	0.00135685	0.0897142	0.0806764	793	tags=25%, list=14%, signal=22%	604/7037/80315/3309/3326/7184/7046/5611/3301/23601/3091/8829/728/3329/6622/9709/1051/255488/10049/5295/3303/598/3162/8793/79612/5925/5921/665/10114/57630/3718/4790/54806/10892/10625/5292/596/1026/4851/5329/5641/3313/2821/57099/23085/4088/83931/25816/2773/7494/5728/10461/219699/100528062/1499/1654/58533/2621/378/3845/5590/7178/5467/64083/6198/3688/6777/8725/4976/80331/26574/4780
BP	GO:0043549	regulation of kinase activity	278	0.354986	1.51845	0.0013624	0.0897142	0.0806764	931	tags=24%, list=17%, signal=21%	3320/2321/2180/3326/54757/902/3301/26973/152110/8826/5903/728/6622/51719/9693/3937/5468/8754/5295/10718/8440/5925/493/10114/10892/5771/3192/1026/161742/57018/6788/2268/11221/868/51347/5728/10461/84062/11329/104/5933/1654/7532/55294/9113/58533/2621/3845/5590/9961/5525/94056/2209/3123/23118/5987/11213/7128/65125/6091/5310/30837/351/51429/6556/100287171/1739/5621
BP	GO:0043069	negative regulation of programmed cell death	299	0.372079	1.59747	0.00137174	0.0897142	0.0806764	793	tags=24%, list=14%, signal=22%	604/7037/80315/3309/3326/7184/7046/5611/3301/23601/3091/8829/728/3329/6622/9709/1051/255488/10049/5295/3303/598/3162/8793/79612/5925/5921/665/10114/57630/3718/4790/54806/10892/10625/5292/596/1026/4851/5329/5641/3313/2821/57099/23085/4088/83931/25816/2773/7494/5728/10461/57162/219699/100528062/1499/1654/58533/2621/378/3845/5590/7178/5467/64083/6198/3688/6777/8725/4976/80331/26574/4780
BP	GO:0051704	multi-organism process	273	0.386323	1.64208	0.00138313	0.0897142	0.0806764	825	tags=26%, list=15%, signal=23%	10135/604/7068/7046/3301/6696/2060/3267/1811/5125/64478/22862/3985/6774/2353/598/2099/10575/23705/2649/51465/493/2802/26091/9575/54558/596/81671/7203/9645/55706/4851/3482/10522/23139/8605/10497/59338/5819/2182/6654/8648/5728/10461/5066/200576/684/9759/1390/22948/811/1499/1654/54407/2621/3845/10657/1514/23304/55818/55870/5467/8607/644150/3688/6777/5987/406/56907/26003
BP	GO:1903827	regulation of cellular protein localization	241	0.396053	1.66576	0.0013947	0.0897142	0.0806764	1209	tags=35%, list=22%, signal=28%	3320/7037/3326/3301/57602/8826/3985/5295/598/10575/55022/51465/5925/665/2752/493/3936/8766/1213/137886/7203/7323/7514/80184/23327/5581/4478/4088/2040/5108/636/22948/8878/9451/9258/1499/55294/23433/9113/2621/1432/4924/5590/5525/55968/51100/3688/8650/9520/5962/7430/127933/22902/57628/6688/26354/56681/51366/1739/57142/5621/10576/163882/83666/23400/2932/9818/5906/7327/2066/7474/7175/23514/7531/7332/1…
BP	GO:0045859	regulation of protein kinase activity	234	0.381849	1.60169	0.00139665	0.0897142	0.0806764	1071	tags=28%, list=20%, signal=24%	3320/2321/2180/3326/54757/902/3301/26973/152110/8826/728/6622/51719/9693/3937/5468/8754/10718/8440/5925/493/10114/10892/5771/1026/161742/57018/6788/2268/11221/868/51347/5728/84062/11329/104/1654/7532/55294/9113/58533/2621/3845/5590/9961/94056/2209/23118/5987/11213/7128/65125/6091/5310/351/51429/6556/1739/5621/5800/114882/5906/57732/7474/7039/64754
BP	GO:0044703	multi-organism reproductive process	259	0.381191	1.61273	0.0013986	0.0897142	0.0806764	825	tags=25%, list=15%, signal=22%	10135/604/7068/7046/3301/6696/3267/1811/5125/64478/22862/3985/6774/2353/598/2099/10575/23705/2649/51465/493/2802/26091/9575/54558/596/81671/7203/9645/55706/4851/3482/10522/23139/8605/10497/59338/5819/2182/6654/8648/5728/10461/5066/9759/1390/22948/811/1499/1654/54407/3845/10657/23304/55818/55870/5467/8607/644150/3688/6777/5987/406/56907/26003
BP	GO:0003006	developmental process involved in reproduction	261	0.397378	1.68173	0.00140449	0.0897142	0.0806764	922	tags=26%, list=17%, signal=22%	604/3309/3326/7046/3301/6696/3091/6092/1051/3267/1811/64478/22862/5468/3985/10049/22836/247/598/2099/23705/3516/3295/51465/55840/84159/493/2802/26091/9575/54558/2885/596/9645/55706/4851/3482/6788/10522/23139/59338/5819/8648/5728/10461/3417/1390/811/1499/1432/10657/23304/55818/55870/5467/8607/644150/6777/9667/5987/406/26003/25836/54888/5310/6670/1739
BP	GO:0032504	multicellular organism reproduction	228	0.39525	1.65516	0.00141044	0.0897142	0.0806764	825	tags=25%, list=15%, signal=22%	604/3309/7068/7046/3301/6696/6092/3267/1811/64478/22862/3985/598/2099/23705/2649/51465/493/2802/26091/9575/54558/596/9645/55706/4851/3482/10522/23139/59338/5819/2182/6654/8648/5728/10461/5066/9759/1390/811/1499/1654/10657/23304/55818/55870/5467/8607/644150/3688/6777/5987/7226/8932/406/56907/26003
BP	GO:0048609	multicellular organismal reproductive process	228	0.39525	1.65516	0.00141044	0.0897142	0.0806764	825	tags=25%, list=15%, signal=22%	604/3309/7068/7046/3301/6696/6092/3267/1811/64478/22862/3985/598/2099/23705/2649/51465/493/2802/26091/9575/54558/596/9645/55706/4851/3482/10522/23139/59338/5819/2182/6654/8648/5728/10461/5066/9759/1390/811/1499/1654/10657/23304/55818/55870/5467/8607/644150/3688/6777/5987/7226/8932/406/56907/26003
BP	GO:0007169	transmembrane receptor protein tyrosine kinase signaling pathway	215	0.396771	1.64102	0.001443	0.0897142	0.0806764	772	tags=28%, list=14%, signal=25%	2321/5793/26037/8826/3091/8829/6622/9693/4643/3937/9788/6774/5782/5295/10718/8440/55022/3516/5921/84159/3718/54806/5771/401474/8527/2885/64397/5329/3482/5641/55614/5829/1176/2268/23235/8036/59338/868/6654/51552/54541/5728/10461/8828/116150/9451/1499/7409/23294/55294/23433/58533/378/1432/5590/9961/2241/79930/6198/6777/4976
BP	GO:0072594	establishment of protein localization to organelle	190	0.420961	1.71738	0.00146843	0.0897142	0.0806764	1459	tags=37%, list=27%, signal=28%	3320/3309/3326/3301/57602/5903/3329/9709/4121/6774/5295/10575/665/8766/7203/7323/1026/4851/60559/1871/4088/3308/868/22948/128866/55294/1432/22930/10890/9789/3840/51100/9520/55027/51555/7128/9765/25836/4927/4928/51366/7879/10576/27072/9818/5194/51501/51762/7175/1994/23514/7332/137492/5898/950/10694/7040/581/55705/9972/3842/23471/9695/25913/3839/3098/9530/23534/637/8841
BP	GO:0048732	gland development	130	0.453222	1.77115	0.00149701	0.0897142	0.0806764	1216	tags=42%, list=22%, signal=33%	7046/3091/8829/1051/64478/22890/394/247/10718/3162/2099/3516/55840/9935/84159/596/4851/3482/10522/4478/4088/8379/7494/8648/5728/5066/8945/1499/8452/55294/55036/9113/3845/55870/1896/6777/7128/6091/5310/6670/57142/171023/3720/5906/2066/7474/7039/5361/57817/1385/1386/23129/7040/581
BP	GO:1903320	regulation of protein modification by small protein conjugation or removal	121	0.441361	1.71489	0.00149701	0.0897142	0.0806764	1264	tags=31%, list=23%, signal=24%	3320/3309/3326/7046/3301/3091/9709/3303/10892/10625/5581/29979/868/5728/9759/8878/57162/8945/1499/1654/8452/55294/7128/26354/51366/100287171/8767/6224/10010/9474/7332/23560/3984/7189/25898/9683/23142
MF	GO:0005509	calcium ion binding	145	0.455917	1.79869	0.00149925	0.0897142	0.0806764	816	tags=35%, list=15%, signal=31%	79772/23670/85477/3309/7184/80333/8826/30817/6453/6622/2060/9693/4121/488/9378/247/23166/84288/30844/3936/55331/53353/10905/4851/5359/25780/3241/10367/80267/821/78987/8605/10497/84669/6857/868/50618/5066/811/51760/9489/25801/2621/4924/7178/444/23284/813/79888/5627/7226
BP	GO:0034504	protein localization to nucleus	136	0.451332	1.77415	0.0015015	0.0897142	0.0806764	1317	tags=38%, list=24%, signal=30%	7037/3326/5903/3985/10049/6774/5295/10575/54971/2752/7203/3192/1026/7514/4851/2634/1871/23515/4088/868/200576/22948/811/9451/9258/9113/1432/3840/55035/55027/4927/4928/51366/10576/83666/23400/163590/2932/9818/114882/51501/7175/1994/7531/4771/11143/10694/7040/55705/9972/3842/5905
BP	GO:0034976	response to endoplasmic reticulum stress	120	0.504295	1.95463	0.00150376	0.0897142	0.0806764	1027	tags=33%, list=19%, signal=28%	3309/7184/5611/9709/1051/4121/488/5295/3303/2923/598/8440/51465/837/201595/5034/5771/596/5516/80267/821/29979/7494/22926/811/9451/6400/1965/1654/4976/4780/26003/30001/56886/2932/9354/7327/23071/55757/55768
BP	GO:0061458	reproductive system development	120	0.479341	1.8579	0.00150376	0.0897142	0.0806764	922	tags=32%, list=17%, signal=27%	3309/3326/7046/6696/3091/6092/1051/64478/22862/5468/10049/22836/247/598/2099/3516/3295/55840/84159/2885/596/4851/6788/59338/8648/5728/10461/3417/1499/1432/55870/5467/6777/9667/25836/5310/6670/1739
BP	GO:0031647	regulation of protein stability	142	0.470116	1.85021	0.0015083	0.0897142	0.0806764	648	tags=25%, list=12%, signal=22%	3320/3326/902/483/10728/57602/3329/6622/5295/3303/10575/79612/5292/596/7203/10910/23327/6788/9334/9960/8575/23515/4088/2319/51701/5728/22948/811/6400/8945/64747/8452/6907/55294/3845
BP	GO:0070482	response to oxygen levels	115	0.432217	1.67183	0.00151057	0.0897142	0.0806764	857	tags=28%, list=16%, signal=24%	10135/80315/7184/3091/3329/5230/3162/378938/3516/665/8994/5034/596/7097/1026/4851/834/5581/29979/4088/3939/54541/523/5728/5066/4891/5467/9520/4976/4780/10533/30001
BP	GO:0048608	reproductive structure development	119	0.482197	1.87101	0.00151745	0.0897142	0.0806764	922	tags=32%, list=17%, signal=27%	3309/3326/7046/6696/3091/6092/1051/64478/22862/5468/10049/22836/247/598/2099/3516/3295/55840/84159/2885/596/4851/6788/59338/8648/5728/10461/3417/1499/1432/55870/5467/6777/9667/25836/5310/6670/1739
BP	GO:0050821	protein stabilization	92	0.512717	1.89754	0.00160514	0.0897142	0.0806764	631	tags=29%, list=11%, signal=26%	3320/3326/902/483/10728/57602/3329/5295/3303/10575/79612/5292/7203/10910/6788/8575/23515/4088/2319/51701/5728/22948/811/6400/64747/6907/55294
BP	GO:0006457	protein folding	81	0.6376	2.31488	0.00162866	0.0897142	0.0806764	1034	tags=52%, list=19%, signal=43%	3320/10808/3309/3326/7184/5611/3301/10728/26973/5903/3329/10049/3303/2923/56605/2289/10575/10130/5034/7203/6767/3313/821/5481/27000/22926/10598/22948/811/10954/134218/5202/80331/10726/30001/6102/56886/10576/6902/23071/55768/1457
BP	GO:0006986	response to unfolded protein	64	0.645705	2.2375	0.00164745	0.0897142	0.0806764	600	tags=31%, list=11%, signal=28%	3320/10808/3309/3326/5611/3301/3329/9709/5295/3303/8440/201595/5771/80267/3313/3308/7494/22926/9451/1965
BP	GO:0035966	response to topologically incorrect protein	74	0.609968	2.16616	0.00165837	0.0897142	0.0806764	626	tags=28%, list=11%, signal=25%	3320/10808/3309/3326/5611/3301/3329/9709/5295/3303/8440/201595/5771/80267/3313/3308/7494/22926/9451/1965/8452
BP	GO:0009408	response to heat	48	0.591605	1.9439	0.00168067	0.0897142	0.0806764	1086	tags=48%, list=20%, signal=39%	3320/3326/3301/26973/3329/488/10049/3303/3162/1026/27000/1965/8891/7226/22797/81570/929/2932/9261/3066/51501/7175/7531
MF	GO:0051082	unfolded protein binding	48	0.689839	2.26667	0.00168067	0.0897142	0.0806764	1220	tags=58%, list=22%, signal=46%	3320/3309/3326/7184/3301/10728/3329/10049/3303/56605/10575/7203/6767/3313/821/22948/811/5202/10726/55027/6102/56886/10576/55757/10131/10694/5201/5479
MF	GO:0031072	heat shock protein binding	60	0.633203	2.14397	0.00168634	0.0897142	0.0806764	560	tags=33%, list=10%, signal=30%	3309/3326/3301/10728/151194/26973/3091/10963/6622/79823/10049/3303/2289/6767/3313/5481/23234/27000/10598/9451
BP	GO:0034605	cellular response to heat	35	0.665488	2.05001	0.00168634	0.0897142	0.0806764	1086	tags=54%, list=20%, signal=44%	3320/3326/26973/3329/488/10049/3303/3162/1026/27000/1965/22797/81570/2932/9261/3066/51501/7175/7531
CC	GO:0042470	melanosome	59	0.64064	2.15727	0.00168634	0.0897142	0.0806764	1168	tags=61%, list=21%, signal=49%	3320/7037/3309/3326/7184/483/10672/6386/2923/10457/10575/10130/5034/1213/27044/821/2040/5861/84062/5873/3688/526/813/4644/80331/5862/10015/9554/7879/7534/7531/967/1508/55161/535/10211
BP	GO:0046660	female sex differentiation	31	0.625416	1.89226	0.00168634	0.0897142	0.0806764	517	tags=35%, list=9%, signal=32%	3309/6092/1051/64478/598/2099/84159/596/59338/10461/3417
CC	GO:0048770	pigment granule	59	0.64064	2.15727	0.00168634	0.0897142	0.0806764	1168	tags=61%, list=21%, signal=49%	3320/7037/3309/3326/7184/483/10672/6386/2923/10457/10575/10130/5034/1213/27044/821/2040/5861/84062/5873/3688/526/813/4644/80331/5862/10015/9554/7879/7534/7531/967/1508/55161/535/10211
BP	GO:0060964	regulation of gene silencing by miRNA	31	0.62191	1.88165	0.00168634	0.0897142	0.0806764	1335	tags=52%, list=24%, signal=39%	283131/5468/6774/2099/8994/8087/100750247/1655/1660/10984/7538/1994/23369/7040/9611/8737
BP	GO:0060147	regulation of posttranscriptional gene silencing	33	0.619802	1.89195	0.00169779	0.0897142	0.0806764	1350	tags=52%, list=25%, signal=39%	283131/5468/6774/2099/8994/8087/100750247/1655/1660/10984/7538/1994/23369/7040/9611/8737/57510
BP	GO:0060966	regulation of gene silencing by RNA	33	0.619802	1.89195	0.00169779	0.0897142	0.0806764	1350	tags=52%, list=25%, signal=39%	283131/5468/6774/2099/8994/8087/100750247/1655/1660/10984/7538/1994/23369/7040/9611/8737/57510
BP	GO:0044706	multi-multicellular organism process	46	0.552317	1.79484	0.00171233	0.0897142	0.0806764	757	tags=37%, list=14%, signal=32%	10135/6696/5125/64478/2353/2099/596/81671/8605/2182/5066/811/54407/3845/55870/5467/6777
BP	GO:1990830	cellular response to leukemia inhibitory factor	34	0.579386	1.76936	0.00171821	0.0897142	0.0806764	1131	tags=41%, list=21%, signal=33%	7037/2059/84159/3192/22904/6432/8828/4144/55818/8731/3720/55183/7706/1385
BP	GO:0030203	glycosaminoglycan metabolic process	38	0.565576	1.76194	0.00172117	0.0897142	0.0806764	286	tags=29%, list=5%, signal=28%	23670/337876/3600/10894/9653/22856/29940/4790/5292/51363/1213
BP	GO:0030433	ubiquitin-dependent ERAD pathway	38	0.62463	1.94592	0.00172117	0.0897142	0.0806764	1084	tags=39%, list=20%, signal=32%	3309/7184/9709/4121/51465/201595/80267/821/29979/811/6400/4780/9354/7327/7706
BP	GO:0008585	female gonad development	25	0.722529	2.08158	0.0017331	0.0897142	0.0806764	517	tags=40%, list=9%, signal=36%	3309/6092/1051/64478/598/2099/84159/596/59338/3417
BP	GO:0046545	development of primary female sexual characteristics	27	0.6804	1.99038	0.00173611	0.0897142	0.0806764	517	tags=37%, list=9%, signal=34%	3309/6092/1051/64478/598/2099/84159/596/59338/3417
BP	GO:0060968	regulation of gene silencing	42	0.553859	1.76867	0.00173611	0.0897142	0.0806764	1350	tags=45%, list=25%, signal=34%	283131/5468/6774/2099/8994/8087/100750247/1655/1660/10984/7538/54737/7175/1994/23369/7040/9611/8737/57510
BP	GO:0007565	female pregnancy	41	0.575498	1.83013	0.00173913	0.0897142	0.0806764	757	tags=39%, list=14%, signal=34%	10135/6696/5125/64478/2353/2099/596/81671/2182/5066/811/54407/3845/55870/5467/6777
BP	GO:0008584	male gonad development	40	0.533312	1.68575	0.00174216	0.0897142	0.0806764	476	tags=28%, list=9%, signal=25%	7046/64478/22862/22836/598/2099/3295/84159/596/59338/8648
MF	GO:0051087	chaperone binding	40	0.5939	1.87727	0.00174216	0.0897142	0.0806764	557	tags=38%, list=10%, signal=34%	3309/5611/3301/10728/3329/10963/10049/57600/10910/274/6767/1075/23234/10598/811
BP	GO:0006022	aminoglycan metabolic process	39	0.566582	1.76562	0.00175131	0.0897142	0.0806764	739	tags=38%, list=13%, signal=34%	23670/337876/3600/10894/9653/22856/29940/4790/5292/51363/1213/9334/6483/10057/55454
BP	GO:0007006	mitochondrial membrane organization	39	0.556365	1.73379	0.00175131	0.0897142	0.0806764	446	tags=23%, list=8%, signal=21%	3320/6622/6774/3303/598/665/596/3313/3308
BP	GO:0033138	positive regulation of peptidyl-serine phosphorylation	39	0.553976	1.72634	0.00175131	0.0897142	0.0806764	283	tags=18%, list=5%, signal=17%	3320/7037/3326/6622/57600/493/596
BP	GO:0034975	protein folding in endoplasmic reticulum	10	0.844325	1.91012	0.00188679	0.0956681	0.0860304	557	tags=80%, list=10%, signal=72%	3309/7184/5611/2923/56605/5034/821/811
BP	GO:0048513	animal organ development	996	0.277043	1.29472	0.00229095	0.113968	0.102487	1115	tags=26%, list=20%, signal=25%	342184/604/2321/7037/5793/85477/3309/3326/7068/54757/7046/57534/861/3600/6696/10728/7227/8826/7045/3091/285590/6453/8829/728/6386/6092/1051/9693/4643/5125/64478/22862/5468/54502/3985/9788/8754/10049/6774/5295/22890/2353/394/22836/247/3303/598/10718/3162/2099/10457/22856/54715/3516/3295/56975/55840/5925/9935/84159/9734/7357/493/57630/3718/3936/1316/9575/54806/64332/10892/5771/2885/10501/5292/596/7…
BP	GO:0051246	regulation of protein metabolic process	994	0.27659	1.29198	0.00229358	0.113968	0.102487	1300	tags=28%, list=24%, signal=26%	3320/604/2321/7037/2180/80315/3309/3326/7184/54757/7046/902/5611/861/3301/3600/26973/152110/8826/3091/8829/728/3329/6622/6386/51719/9709/9693/3937/5468/3985/255488/51123/8754/10049/6774/8724/3303/10718/8440/10457/55022/154214/23151/54971/57600/6252/5925/30844/4249/493/10114/57630/3718/4790/10892/5771/10625/596/1026/274/7514/5329/23327/5641/6646/161742/26234/834/8087/57018/6788/1075/2268/8667/1351…
MF	GO:0036094	small molecule binding	929	0.282941	1.31475	0.00234192	0.115218	0.103611	1180	tags=24%, list=22%, signal=23%	3320/1806/6515/10808/10135/5033/2321/2180/3309/3326/7184/5836/7046/8566/861/3301/57655/2710/10672/26973/152110/3329/4360/9693/4643/10783/5468/488/3985/5230/115/394/22836/3303/56605/9778/10575/10914/56975/51465/30844/2752/493/10114/3718/60490/8766/8527/27/5292/51363/7203/3192/7323/9645/54734/3482/23347/6507/6646/55647/1662/54822/55614/79572/2634/115004/6767/5870/6788/2778/2268/3313/23139/5581/817/…
MF	GO:0003723	RNA binding	763	0.29438	1.35323	0.00239234	0.116545	0.104804	1323	tags=28%, list=24%, signal=25%	3320/283131/7037/80315/3326/7184/26010/64778/57602/56829/5903/3329/10963/57532/202559/3267/22862/54502/6774/3303/2923/10575/54715/10914/51602/5937/5034/7316/23013/2885/55833/1213/7203/55132/3185/3192/7514/27044/64397/1662/8087/10150/8667/84294/3313/821/8575/23515/4478/4048/23160/113251/8615/23543/1982/23405/9984/100750247/6432/27000/1207/684/27332/64859/9188/220988/10153/22948/58508/1655/811/104/…
BP	GO:0045184	establishment of protein localization	731	0.299805	1.3719	0.00242718	0.117094	0.105298	1143	tags=26%, list=21%, signal=24%	3320/7037/3309/3326/7184/3301/57602/5903/3091/6453/3329/6386/9709/2060/2803/5125/8773/5468/4121/9871/8754/11138/6774/5295/8724/10575/51465/9779/665/57706/2752/3936/23426/8766/9575/10043/8527/1213/81671/7203/7097/55667/22872/7323/53353/1026/7514/55706/54734/4851/80184/55647/60559/1871/1176/161/5870/3313/821/5581/23085/4088/10497/59338/5481/57533/2182/3308/2040/4642/7494/57511/868/51552/8615/55240/…
CC	GO:0012506	vesicle membrane	493	0.309721	1.38603	0.00252525	0.118827	0.106857	959	tags=24%, list=17%, signal=22%	81615/9332/6515/79772/7037/10788/23601/8826/9516/728/6622/2060/4360/8773/22862/488/9871/8724/2923/598/8440/10457/23166/9779/30844/57706/29940/7316/23643/8766/10043/2885/84061/1213/7097/55667/22872/7323/54734/5329/3482/55647/55614/55529/79572/1176/161/9749/5870/965/817/10497/2319/2040/6857/51552/8615/55240/5861/5066/200576/684/84062/23527/51271/811/3460/2212/29886/390595/23250/128866/4891/334/8976…
CC	GO:0031984	organelle subcompartment	539	0.313404	1.41163	0.00252844	0.118827	0.106857	928	tags=22%, list=17%, signal=21%	342184/79772/2180/3309/7184/337876/3301/57655/7045/3329/6386/9709/253782/2803/51056/5125/488/9871/22836/2923/56605/3162/10130/22856/54715/23151/57222/51465/6252/837/201595/29940/7316/64231/2802/23426/8766/55331/84061/596/1213/81671/22872/60481/4851/5329/3482/6646/60559/55254/81537/5870/23760/9334/821/817/5205/8605/121457/2182/2773/79143/7494/57511/51552/8615/757/5066/6483/636/22926/84062/50999/81…
BP	GO:0006952	defense response	484	0.307232	1.37435	0.00253485	0.118827	0.106857	863	tags=23%, list=16%, signal=21%	3320/9332/283131/604/3326/11326/5611/3600/6696/23601/56829/30817/3091/728/3329/6622/253782/1051/4360/8773/5468/6774/22890/2353/118788/598/3162/2099/23705/3516/5925/23166/837/256987/665/9734/3718/23643/4790/9575/64332/55331/10892/5771/9958/3556/596/7097/22904/5966/9308/4851/5359/55647/2634/115004/834/10367/1075/2268/11221/965/10241/4088/8605/5819/51552/54541/5861/684/9759/9188/9830/51251/104/3460/…
BP	GO:0051130	positive regulation of cellular component organization	442	0.329332	1.46249	0.0025641	0.119075	0.107079	1299	tags=32%, list=24%, signal=26%	3320/342184/91752/7037/85477/3309/7046/10788/57534/861/10154/8826/3091/6453/8829/6622/6386/6092/2803/9693/9788/9378/2059/8754/5295/8724/3303/2099/8440/10575/57600/5925/9779/3936/23426/8766/54806/8527/3556/27/2885/7203/274/55160/5329/23327/2895/5829/10241/5581/4478/4088/10497/26047/6857/1982/636/9759/22948/100528062/6093/1499/1654/6742/8452/8976/23433/1432/22930/375/54874/3181/2241/51100/139818/52…
BP	GO:0035295	tube development	316	0.346209	1.49864	0.00267738	0.119908	0.107829	1058	tags=29%, list=19%, signal=25%	342184/90627/2321/23670/7068/7046/57534/861/10728/7045/3091/8829/728/6092/9693/4643/5125/64478/5468/9788/5230/6774/3162/2099/10457/3516/5925/5921/23166/9734/2752/493/54806/596/1026/9645/10905/4851/80184/161742/6788/10522/4088/83931/7494/6654/5728/5613/8828/116150/9451/219699/8945/6093/1499/55294/55036/1432/3845/5316/1896/3688/6733/3988/4976/2022/5797/4780/1977/7128/9255/25836/719/6688/7716/10159/…
BP	GO:0051603	proteolysis involved in cellular protein catabolic process	351	0.347119	1.5106	0.00268096	0.119908	0.107829	1329	tags=28%, list=24%, signal=23%	3309/3326/7184/5611/57534/57602/6386/9709/4121/255488/3303/154214/51465/201595/7316/9575/7267/10892/9958/137886/7323/7514/5516/23327/5641/26234/1075/80267/8667/9960/821/29979/25820/84669/7494/116988/5728/5707/64326/51271/8878/811/57162/390595/57092/6400/8945/23287/1499/128866/8452/6907/55294/9113/1514/23304/55968/197131/11059/64839/10015/8454/4780/406/7128/5310/84937/56886/2932/9354/7327/55757/55…
BP	GO:0032880	regulation of protein localization	341	0.338676	1.47017	0.0027027	0.119908	0.107829	1115	tags=30%, list=20%, signal=25%	3320/7037/3326/3301/57602/8826/3091/3985/8754/10049/5295/8724/598/10575/55022/51465/5925/665/2752/493/3936/8766/9575/596/1213/137886/7203/7097/7323/7514/80184/23327/5581/4478/4088/10497/5481/2182/2040/51552/5108/5066/636/9830/22948/8878/9451/9258/1499/5991/55294/8976/23433/9113/2621/1432/4924/5590/375/5525/55968/5467/51100/64083/3688/8650/9520/5962/3123/7430/7468/127933/5987/22902/7226/406/57628/…
BP	GO:0060341	regulation of cellular localization	344	0.360254	1.56557	0.0027027	0.119908	0.107829	1216	tags=33%, list=22%, signal=28%	3320/7037/3326/3301/57602/8826/30817/3091/6622/3985/1193/5295/8724/598/3162/10575/55022/51465/5925/665/2752/493/3936/8766/596/1213/137886/7203/3192/7323/7514/80184/23327/2268/5581/817/4478/4088/2040/8379/5728/5108/636/22948/8878/116150/9451/9258/1499/55294/23433/9113/2621/1432/4924/10657/5590/375/2241/5525/8723/55968/5467/51100/3688/8650/57102/9520/5962/3123/7430/127933/22902/1660/57628/6688/2635…
CC	GO:0099503	secretory vesicle	363	0.355059	1.54449	0.0027027	0.119908	0.107829	1017	tags=28%, list=19%, signal=25%	81615/2162/3320/6515/79772/3326/5836/10788/5611/8566/23601/8826/728/3329/6622/6386/51719/8773/22862/3303/598/4790/10043/84061/7097/55667/274/4851/5329/3482/80184/161/9749/5870/1075/2268/965/2821/4048/10497/2319/2773/2040/6857/51552/523/5707/5066/684/636/3417/84062/29789/811/2212/23250/10447/6093/1654/334/51760/25801/2495/2621/5873/1432/10890/9961/1514/63910/79930/9043/4644/80331/79888/5627/23095/…
BP	GO:0080135	regulation of cellular response to stress	281	0.355756	1.52071	0.00275482	0.121139	0.108935	1271	tags=31%, list=23%, signal=25%	10135/604/3309/3301/6696/26973/3091/6386/9709/10783/10049/5295/3303/598/8440/344558/5034/10114/57630/5771/596/23347/161742/115004/8087/6788/10367/135112/11221/29979/5151/7494/51347/5728/9984/27000/22926/254225/1655/9451/9258/5933/1499/54407/9867/55294/3845/7178/50640/4976/7430/7468/4780/7226/10533/406/56907/4904/1660/51720/6688/351/51366/1739/2140/83666/2932/55183/9261/1859/1540/8767/7474/23514/1…
BP	GO:0051640	organelle localization	231	0.361751	1.51747	0.0027972	0.121373	0.109146	1033	tags=31%, list=19%, signal=26%	30817/3091/6622/4643/8773/488/3985/3162/8766/137886/81671/3192/26115/274/7514/10342/80184/1176/5870/2268/10497/5819/6857/4642/8379/8615/5728/5861/5108/636/84062/51134/4534/23287/1499/128866/8452/8976/5873/26286/10890/5590/375/54874/2241/55207/8723/55968/3688/57102/9043/4644/4976/7430/10726/23233/9321/56907/6059/157769/55755/4927/56681/10128/1739/5341/81/29058/55669/2648/5194/51762
BP	GO:0051668	localization within membrane	264	0.346726	1.47003	0.00280899	0.121373	0.109146	949	tags=24%, list=17%, signal=21%	3320/3309/483/80333/285590/6386/2060/115548/2803/9693/9378/5295/8724/598/55022/30844/57706/493/23426/8766/55690/1213/55667/55706/23136/5581/3308/2319/2040/51552/200576/23527/8878/23167/340348/6093/128866/7871/23433/2621/22930/10890/5590/55610/5525/8723/1804/51100/64083/3688/8650/5962/4644/7430/23233/26003/57628/163486/56889/100287171/1739/5621/7879/163882
BP	GO:0072657	protein localization to membrane	220	0.362157	1.50038	0.00288184	0.123447	0.111011	949	tags=25%, list=17%, signal=21%	3320/3309/483/80333/285590/6386/115548/2803/9693/9378/5295/598/55022/30844/493/23426/8766/55690/1213/55667/55706/23136/5581/3308/2319/2040/200576/8878/23167/340348/6093/128866/7871/23433/2621/22930/10890/5590/5525/1804/51100/64083/3688/8650/5962/4644/7430/26003/57628/56889/1739/5621/7879/163882
BP	GO:0043161	proteasome-mediated ubiquitin-dependent protein catabolic process	201	0.395233	1.62404	0.00291121	0.123639	0.111184	1329	tags=30%, list=24%, signal=24%	3309/3326/7184/6386/9709/4121/255488/3303/154214/51465/201595/9575/137886/7323/7514/5516/23327/26234/80267/8667/821/29979/25820/116988/5707/64326/811/57162/57092/6400/8945/1499/8452/6907/55294/23304/55968/197131/11059/64839/8454/4780/406/84937/2932/9354/7327/7706/23429/26046/10973/51322/9870/1161/25898/9683/8451/7326/7874/9695/11124
BP	GO:0051656	establishment of organelle localization	176	0.404006	1.63701	0.00295421	0.124402	0.11187	952	tags=31%, list=17%, signal=26%	30817/3091/6622/4643/8773/3985/3162/8766/137886/3192/26115/7514/10342/1176/5870/2268/5819/4642/8379/5861/5108/636/84062/51134/23287/1499/128866/8452/8976/5873/26286/5590/375/54874/2241/8723/55968/3688/57102/4644/4976/7430/10726/23233/9321/56907/6059/157769/55755/4927/56681/10128/1739/81
BP	GO:0036293	response to decreased oxygen levels	101	0.453428	1.70516	0.00314465	0.130626	0.117466	793	tags=28%, list=14%, signal=24%	10135/80315/7184/3091/3329/5230/3162/378938/3516/665/8994/5034/596/7097/4851/834/5581/29979/4088/3939/54541/5728/5066/4891/5467/9520/4976/4780
BP	GO:0031396	regulation of protein ubiquitination	103	0.442413	1.66757	0.00315457	0.130626	0.117466	1264	tags=31%, list=23%, signal=24%	3320/3309/3326/7046/3301/9709/3303/10892/10625/5581/29979/868/5728/8878/57162/8945/1654/8452/55294/7128/51366/100287171/8767/6224/9474/7332/23560/3984/7189/25898/9683/23142
BP	GO:0017038	protein import	90	0.460295	1.69785	0.0032	0.13115	0.117938	1293	tags=33%, list=24%, signal=26%	3320/3326/5903/3329/6774/5295/1026/4851/1871/4088/3308/868/1432/3840/55027/51555/4927/4928/51366/9818/5194/51501/51762/7175/1994/7040/55705/348/9972/3842
BP	GO:0009266	response to temperature stimulus	69	0.499651	1.76076	0.00329489	0.13115	0.117938	1086	tags=41%, list=20%, signal=33%	3320/3326/5611/3301/26973/3329/488/10049/2353/3303/3162/1026/26027/27000/9451/1965/8891/7226/22797/30001/81570/929/2932/9261/3066/51501/7175/7531
BP	GO:0016441	posttranscriptional gene silencing	64	0.509065	1.76401	0.00329489	0.13115	0.117938	1350	tags=41%, list=25%, signal=31%	283131/5468/6774/2099/8994/8087/8575/4088/23405/100750247/1655/1654/29066/3181/106614088/192669/1660/10984/7538/1994/23369/7040/9611/150962/8737/57510
BP	GO:0035194	post-transcriptional gene silencing by RNA	62	0.521846	1.78598	0.0033389	0.13115	0.117938	1350	tags=42%, list=25%, signal=32%	283131/5468/6774/2099/8994/8087/8575/4088/23405/100750247/1655/1654/29066/3181/106614088/192669/1660/10984/7538/1994/23369/7040/9611/150962/8737/57510
BP	GO:0035195	gene silencing by miRNA	59	0.551256	1.85629	0.00337268	0.13115	0.117938	1350	tags=44%, list=25%, signal=34%	283131/5468/6774/2099/8994/8087/8575/4088/23405/100750247/1655/1654/29066/3181/106614088/192669/1660/10984/7538/1994/23369/7040/9611/150962/8737/57510
BP	GO:1903510	mucopolysaccharide metabolic process	31	0.58389	1.76662	0.00337268	0.13115	0.117938	739	tags=39%, list=13%, signal=34%	23670/337876/3600/22856/29940/4790/5292/51363/1213/6483/10057/55454
BP	GO:1905897	regulation of response to endoplasmic reticulum stress	36	0.570016	1.76755	0.00337268	0.13115	0.117938	793	tags=36%, list=14%, signal=31%	3309/9709/5295/3303/598/8440/5771/29979/7494/22926/9451/4976/4780
BP	GO:0008406	gonad development	57	0.531378	1.78291	0.00337838	0.13115	0.117938	517	tags=26%, list=9%, signal=24%	3309/7046/6092/1051/64478/22862/22836/598/2099/3295/84159/596/59338/8648/3417
BP	GO:0009056	catabolic process	997	0.272347	1.27256	0.00344037	0.131552	0.1183	1297	tags=26%, list=24%, signal=24%	3320/1806/10135/171586/2180/23670/3309/3326/7184/5836/5611/57534/6696/57655/2710/57602/56829/3091/6622/6386/9709/10894/4121/488/5230/255488/8754/6774/8724/3303/4245/3162/5500/154214/3295/51465/54971/9779/665/2752/493/201595/7316/9575/7267/55331/10892/9958/27244/27/55332/596/1213/528/23001/137886/81671/3192/7323/7514/27044/54734/5516/4851/23327/5641/26234/55614/2744/55254/834/8087/3632/1075/80267/…
BP	GO:0048008	platelet-derived growth factor receptor signaling pathway	26	0.650538	1.8945	0.00346021	0.131552	0.1183	687	tags=38%, list=13%, signal=34%	8829/6622/4643/5782/84159/5771/59338/868/5728/2241
BP	GO:0071702	organic substance transport	925	0.282435	1.31259	0.00350877	0.131552	0.1183	1033	tags=23%, list=19%, signal=23%	3320/6515/7037/2180/3309/3326/7184/3301/6696/57655/57602/5903/3091/6453/3329/6622/6386/9709/2060/2803/3267/1811/5125/8773/5468/4121/9871/8754/11138/6774/5295/8724/55022/54715/51465/9779/256987/665/57706/2752/7357/55640/3936/23426/8766/4790/9575/10043/8527/1213/81671/7097/55667/22872/7323/53353/1026/7514/55706/54734/4851/5359/6507/80184/6646/55647/60559/79572/1871/1176/161/81537/5870/23760/3313/82…
BP	GO:0021954	central nervous system neuron development	24	0.67672	1.9287	0.00351494	0.131552	0.1183	592	tags=38%, list=11%, signal=34%	3320/3326/8829/9693/9334/5728/8828/104/23287
MF	GO:0140096	catalytic activity, acting on a protein	905	0.277107	1.28551	0.00352113	0.131552	0.1183	1242	tags=26%, list=23%, signal=24%	2162/5033/2321/7037/5793/7046/57534/151194/57602/152110/5903/8829/51056/1368/5125/10783/3985/5230/255488/79823/8754/5782/4245/2923/56605/5500/2289/10130/154214/344558/56975/51465/79668/23166/837/79834/4249/9734/2752/5034/10114/57630/3718/26091/9575/7267/10892/5771/9958/27/5292/7323/1026/5516/7174/3482/23327/5641/57559/26234/54822/60559/170691/834/6788/1075/2268/8667/9960/11221/23139/5581/817/7898…
BP	GO:0071705	nitrogen compound transport	830	0.281171	1.29601	0.00356295	0.131734	0.118463	966	tags=22%, list=18%, signal=22%	3320/7037/3309/3326/7184/3301/57602/5903/3091/6453/3329/6622/6386/9709/2060/2803/3267/5125/8773/5468/4121/9871/8754/11138/6774/5295/8724/54715/51465/9779/256987/665/57706/2752/55640/3936/23426/8766/9575/10043/8527/1213/81671/7097/55667/22872/7323/53353/1026/7514/55706/54734/4851/6507/80184/55647/60559/79572/1871/1176/161/81537/5870/3313/821/5581/23085/4088/5205/10497/5481/57533/2182/3308/2040/685…
BP	GO:0015031	protein transport	688	0.295233	1.35075	0.00360144	0.131734	0.118463	1143	tags=25%, list=21%, signal=23%	3320/7037/3309/3326/7184/3301/57602/5903/3091/6453/3329/6386/9709/2060/2803/5125/8773/5468/4121/9871/8754/11138/6774/5295/8724/51465/9779/665/57706/2752/3936/23426/8766/9575/10043/8527/1213/81671/7097/55667/22872/7323/53353/1026/7514/55706/54734/4851/80184/55647/60559/1871/1176/161/5870/3313/821/5581/23085/4088/10497/5481/57533/2182/3308/2040/4642/7494/57511/868/51552/8615/55240/5861/5108/5066/20…
BP	GO:1902531	regulation of intracellular signal transduction	667	0.289966	1.32449	0.00363196	0.131734	0.118463	1095	tags=26%, list=20%, signal=24%	3320/90627/604/2321/7037/3326/7046/3301/26037/5922/10672/152110/8826/9516/3091/6453/8829/728/6386/9709/9693/10783/5468/9267/2059/8754/394/93663/118788/3303/598/3162/2099/8440/10457/344558/5921/57706/493/8994/5034/10114/57630/10725/121512/10892/5771/9958/10625/8527/27244/27/2885/596/7097/55667/55160/5966/5516/4851/5329/10342/161742/115004/834/6788/2268/11221/5581/8575/29979/8036/59338/83931/5151/3…
BP	GO:0048468	cell development	661	0.292065	1.33382	0.00364964	0.131734	0.118463	1244	tags=31%, list=23%, signal=27%	3320/604/91752/5793/3309/3326/8522/7068/861/3600/26037/6696/10154/23601/8826/3091/6453/8829/728/6092/2803/9693/4643/1811/22862/5468/488/9378/5295/8724/598/2099/8440/29780/22856/3295/51465/5925/79834/84159/9734/7357/8994/5034/23426/8766/9575/54806/23013/27/10501/596/10160/7097/3192/26115/1026/274/4851/10611/6507/80184/23136/23327/2895/5829/80005/9334/10522/11221/4478/4088/5205/5819/26047/2182/6857…
CC	GO:0005794	Golgi apparatus	629	0.300562	1.36995	0.00365854	0.131734	0.118463	996	tags=25%, list=18%, signal=23%	604/54757/337876/3600/6696/9516/7045/3329/10963/6622/2803/51056/5125/22862/4121/51338/3985/9653/9267/79823/5295/22836/4245/2099/22856/54715/57222/56975/6252/9779/256987/4249/7357/29940/57630/64231/2802/121512/8766/55690/7267/55331/2885/51363/1213/137886/7097/55667/54808/10905/54734/4851/5359/3482/23327/55647/2634/1176/5870/1075/23760/9334/11221/5581/23085/5205/10497/57533/26047/84669/2773/6857/57…
BP	GO:0006508	proteolysis	614	0.306948	1.39616	0.0036855	0.13175	0.118478	1318	tags=29%, list=24%, signal=25%	7037/3309/3326/7184/5611/57534/861/57602/3329/6622/6386/9709/51056/1368/5125/5468/4121/5230/255488/8754/10049/6774/3303/2923/154214/23151/51465/837/201595/7316/57630/9575/7267/10892/9958/137886/7323/274/7514/5516/7174/5329/23327/5641/57559/26234/60559/170691/834/1075/80267/8667/9960/821/2821/29979/4088/4048/57486/25820/25816/84669/7494/4898/116988/5728/5707/64326/684/51271/8878/811/57162/9451/390…
BP	GO:0008652	cellular amino acid biosynthetic process	19	0.710994	1.88712	0.00374532	0.131989	0.118693	356	tags=32%, list=6%, signal=30%	1806/256987/2752/493/6507/2744
BP	GO:0051973	positive regulation of telomerase activity	19	0.702678	1.86505	0.00374532	0.131989	0.118693	178	tags=21%, list=3%, signal=20%	3320/3326/10728/10575
BP	GO:0044419	biological process involved in interspecies interaction between organisms	515	0.310942	1.39523	0.00379747	0.132627	0.119266	867	tags=23%, list=16%, signal=21%	3320/7037/3326/5836/54757/11326/5611/3600/23601/56829/9516/3091/8829/728/3329/6622/2060/1051/4360/5468/488/8754/22890/2353/8724/3303/598/2289/23705/3516/23166/837/256987/665/5034/3718/23643/4790/10892/5771/9958/10625/3556/596/7097/22904/5966/4851/5359/3482/55647/2634/115004/834/6767/2268/11221/965/10241/5581/8575/4088/5819/5481/2040/7494/51552/54541/5861/9984/200576/684/9188/9830/22948/51251/5716…
BP	GO:0071495	cellular response to endogenous stimulus	465	0.312093	1.39152	0.00381679	0.132627	0.119266	1107	tags=29%, list=20%, signal=25%	10135/2180/80315/3309/3326/7184/7068/7046/3301/10728/8826/6622/6386/6092/1051/9693/1811/5468/3096/8754/6774/5782/5295/2353/3303/598/2099/55022/3516/837/9734/7357/493/3718/4790/9575/5771/9958/27244/2885/55667/3192/7323/64397/4851/6507/5641/161742/55614/5829/1176/2778/5581/4088/23235/8036/5151/2773/7494/51701/51552/54541/8648/8615/23543/5728/84062/9759/23527/1655/811/6093/1499/23175/7532/51274/2343…
BP	GO:0009607	response to biotic stimulus	458	0.312612	1.38846	0.00387097	0.132687	0.11932	835	tags=22%, list=15%, signal=21%	3320/3309/3326/5836/54757/11326/5611/3600/23601/56829/9516/3091/728/3329/6622/1051/4360/5468/488/8754/22890/2353/8724/598/2289/23705/3516/23166/837/256987/665/3718/23643/4790/10892/5771/9958/10625/3556/596/7097/22904/5966/4851/5359/55647/2634/115004/834/6767/2268/11221/965/10241/5581/8575/4088/5819/7494/51552/54541/5861/684/9188/9830/22948/51251/57162/9451/104/3460/9258/7409/1654/9867/23076/8976/…
BP	GO:0036003	positive regulation of transcription from RNA polymerase II promoter in response to stress	14	0.748309	1.83339	0.00389864	0.132687	0.11932	793	tags=50%, list=14%, signal=43%	3309/3091/1051/3516/4851/22926/4780
CC	GO:0101031	chaperone complex	14	0.743106	1.82064	0.00389864	0.132687	0.11932	548	tags=50%, list=10%, signal=45%	3326/10728/10963/10575/7203/23234/22948
BP	GO:0051338	regulation of transferase activity	332	0.343363	1.4917	0.00403226	0.135016	0.121415	1071	tags=26%, list=20%, signal=22%	3320/2321/2180/3326/54757/902/3301/10728/26973/152110/8826/5903/728/6622/51719/9693/3937/5468/8754/5295/10718/8440/10575/5925/256987/493/10114/10892/5771/3192/1026/161742/57018/6788/2268/11221/868/51347/5728/10461/84062/11329/104/5933/8945/1499/1654/7532/55294/9113/58533/2621/3845/5590/3181/9961/5525/94056/2209/3123/23118/5987/11213/7128/65125/6091/5310/30837/351/51429/6556/100287171/1739/5621/10…
BP	GO:0030029	actin filament-based process	312	0.347065	1.49957	0.00403769	0.135016	0.121415	952	tags=28%, list=17%, signal=24%	342184/90627/604/85477/7184/8522/7046/10788/26037/8826/8829/6386/4643/488/3985/9788/2059/10049/5295/22836/93663/8440/29780/5921/3936/121512/57591/27/2885/257019/596/10160/274/9645/55160/10611/23136/23327/54822/5829/9749/5581/817/4088/395/4642/5066/684/9050/84062/3762/23527/811/114793/6093/8452/8976/23433/9113/3845/375/54874/2241/11215/644150/3688/5962/4644/7430/10015/29766/5987/22902/7226/56907/5…
BP	GO:0001911	negative regulation of leukocyte mediated cytotoxicity	13	-0.772216	-1.98453	0.00404858	0.135016	0.121415	926	tags=69%, list=17%, signal=58%	5532/3133/3965/10859/3071/5272/3106/84868/1524
BP	GO:0030036	actin cytoskeleton organization	291	0.347436	1.49334	0.00407609	0.135027	0.121424	952	tags=27%, list=17%, signal=23%	342184/90627/604/85477/7184/8522/7046/10788/26037/8826/8829/6386/4643/3985/9788/2059/10049/5295/22836/93663/8440/29780/5921/3936/121512/57591/27/2885/257019/596/10160/274/9645/55160/10611/23136/54822/5829/9749/5581/4088/395/4642/5066/684/9050/84062/811/114793/6093/8452/8976/23433/9113/3845/375/2241/11215/3688/5962/4644/7430/10015/29766/5987/22902/7226/56907/9922/752/7408/51429/57553/100287171/173…
BP	GO:0010498	proteasomal protein catabolic process	230	0.355782	1.49326	0.00418994	0.137164	0.123346	1329	tags=29%, list=24%, signal=23%	3309/3326/7184/6386/9709/4121/255488/3303/154214/51465/201595/9575/137886/7323/7514/5516/23327/26234/80267/8667/821/29979/25820/116988/5707/64326/811/57162/57092/6400/8945/1499/8452/6907/55294/23304/55968/197131/11059/64839/8454/4780/406/5310/84937/56886/2932/9354/7327/55757/55768/7706/23429/26046/10973/51322/9870/1161/25898/348/9683/8451/7326/5684/7874/9695/11124
BP	GO:0035239	tube morphogenesis	259	0.347975	1.4722	0.0041958	0.137164	0.123346	902	tags=27%, list=16%, signal=23%	342184/90627/2321/23670/7046/57534/861/7045/3091/8829/728/9693/4643/64478/5468/9788/5230/6774/3162/2099/10457/3516/5921/23166/9734/2752/493/54806/596/9645/4851/80184/161742/6788/10522/4088/7494/6654/5728/5613/8828/116150/9451/219699/8945/6093/1499/55294/55036/1432/3845/5316/1896/3688/6733/4976/2022/5797/4780/7128/9255/25836/719/6688/7716/6091/5310/80155/7408
BP	GO:0008285	negative regulation of cell population proliferation	214	0.365407	1.51	0.00434153	0.141001	0.126796	642	tags=20%, list=12%, signal=18%	604/2321/85477/7046/11326/3600/10672/1051/9693/5468/9788/6774/247/3303/3162/8440/10457/3516/55840/5925/8935/5771/596/7097/1026/4851/1871/6788/11221/8575/23515/4088/8379/868/5728/23405/9759/57162/104/23287/1499/55294/2495
MF	GO:0045296	cadherin binding	164	0.400556	1.60676	0.00444444	0.14141	0.127164	1320	tags=40%, list=24%, signal=31%	23670/3309/3326/56829/8826/2060/93663/3303/30844/2802/151963/55833/27044/10611/23085/3939/9748/8615/1982/5861/3417/29789/11329/10598/1983/114793/1499/1654/128866/55854/10890/54874/9045/51100/8607/3688/8650/5962/7430/51400/10726/29766/5797/23042/7408/51429/1739/57142/7112/57410/5800/7534/7706/7531/5093/23164/1936/10694/9208/6624/8502/50807/2023/5905/83939
MF	GO:0031625	ubiquitin protein ligase binding	156	0.39816	1.5846	0.00445104	0.14141	0.127164	1335	tags=33%, list=24%, signal=25%	3320/3309/3326/3301/3091/3329/10783/3303/51465/5925/7316/596/1026/3313/2821/4088/25820/51701/5707/22926/8878/811/9258/8452/55294/8454/51429/10128/100287171/57142/10576/257218/2932/79677/7534/10010/7531/23111/7332/5898/23586/5899/7189/8451/56852/7326/5684/7874/5905/11124/8737
MF	GO:0044389	ubiquitin-like protein ligase binding	165	0.39675	1.59407	0.00445104	0.14141	0.127164	1335	tags=32%, list=24%, signal=25%	3320/3309/3326/3301/3091/3329/1051/10783/3303/51465/5925/7316/596/1026/3313/2821/4088/25820/51701/5707/22926/8878/811/9258/8452/55294/8454/51429/10128/100287171/57142/10576/257218/83666/2932/79677/7534/10010/7531/23111/7332/5898/23586/5899/7189/8451/56852/7326/5684/7874/5905/11124/8737
BP	GO:0070997	neuron death	144	0.420276	1.65473	0.0045045	0.14141	0.127164	979	tags=32%, list=18%, signal=27%	10135/80315/3309/3326/7068/3091/8829/728/3329/6622/1051/6774/2353/598/3162/10457/5925/5921/596/5966/5641/2895/3632/135112/2821/54541/9759/219699/104/100528062/1499/1965/128866/55294/58533/3845/6733/80331/7226/10533/1822/351/6416/5621/23400/2932
BP	GO:0071900	regulation of protein serine/threonine kinase activity	136	0.426246	1.67554	0.0045045	0.14141	0.127164	648	tags=21%, list=12%, signal=19%	2321/2180/3326/54757/902/3301/26973/152110/8826/6622/51719/9693/5468/8754/5925/493/10114/1026/57018/6788/11221/51347/5728/84062/11329/1654/9113/3845
BP	GO:0016050	vesicle organization	142	0.419036	1.64918	0.00452489	0.14141	0.127164	1143	tags=35%, list=21%, signal=28%	6622/6386/2060/8773/9871/8724/8766/596/22872/54734/10342/55647/80183/10497/5819/2773/6857/51552/8615/5861/200576/84062/8878/23355/128866/8452/8976/5873/26286/375/54874/55207/64083/10282/10015/51479/9765/10802/9554/56681/5552/7879/23400/27072/51762/137492/1385/375056/950
BP	GO:0032268	regulation of cellular protein metabolic process	927	0.27283	1.26793	0.0046729	0.141704	0.127429	1300	tags=28%, list=24%, signal=26%	3320/604/2321/7037/2180/80315/3309/3326/7184/54757/7046/902/5611/3301/3600/26973/152110/8826/3091/8829/728/3329/6622/6386/51719/9709/9693/3937/5468/3985/255488/51123/8754/10049/6774/3303/10718/8440/10457/55022/154214/23151/57600/5925/30844/4249/493/10114/57630/4790/10892/5771/10625/596/1026/274/7514/5329/5641/161742/26234/834/8087/57018/6788/1075/2268/8667/135112/11221/5581/817/2821/29979/4478/40…
BP	GO:0006911	phagocytosis, engulfment	27	-0.6046	-1.8477	0.00469484	0.141704	0.127429	1185	tags=63%, list=22%, signal=50%	54209/4627/94134/1182/11031/3684/4481/286046/9886/2934/5336/3071/9844/55198/51411/718/5879
BP	GO:0051402	neuron apoptotic process	96	0.430744	1.60742	0.00475436	0.141704	0.127429	648	tags=27%, list=12%, signal=24%	80315/3309/3326/7068/3091/8829/728/3329/6622/1051/598/3162/5925/5921/596/5641/2895/2821/9759/219699/104/100528062/1499/55294/58533/3845
MF	GO:0140375	immune receptor activity	34	-0.544804	-1.76569	0.00476191	0.141704	0.127429	361	tags=29%, list=7%, signal=28%	1240/920/3459/3570/3572/3113/3122/972/1441/1524
MF	GO:0032555	purine ribonucleotide binding	772	0.2866	1.3166	0.00478469	0.141704	0.127429	1180	tags=25%, list=22%, signal=23%	3320/10808/2321/2180/3309/3326/7184/5836/7046/8566/861/3301/2710/10672/26973/152110/3329/9693/4643/10783/488/3985/5230/115/394/22836/3303/9778/10575/10914/56975/51465/30844/2752/493/10114/3718/8766/8527/27/5292/51363/7203/3192/7323/54734/23347/6646/55647/1662/54822/55614/79572/2634/115004/5870/6788/2778/2268/3313/23139/5581/817/5205/23235/83931/2182/3308/2773/4642/51701/26027/51347/51552/9748/523…
MF	GO:0032553	ribonucleotide binding	778	0.286933	1.31837	0.00479616	0.141704	0.127429	1180	tags=25%, list=22%, signal=23%	3320/10808/2321/2180/3309/3326/7184/5836/7046/8566/861/3301/2710/10672/26973/152110/3329/9693/4643/10783/488/3985/5230/115/394/22836/3303/9778/10575/10914/56975/51465/30844/2752/493/10114/3718/60490/8766/8527/27/5292/51363/7203/3192/7323/54734/23347/6646/55647/1662/54822/55614/79572/2634/115004/5870/6788/2778/2268/3313/23139/5581/817/5205/23235/83931/2182/3308/2773/4642/51701/26027/51347/51552/97…
MF	GO:0017076	purine nucleotide binding	776	0.287145	1.31883	0.00480192	0.141704	0.127429	1180	tags=25%, list=22%, signal=23%	3320/10808/2321/2180/3309/3326/7184/5836/7046/8566/861/3301/2710/10672/26973/152110/3329/9693/4643/10783/488/3985/5230/115/394/22836/3303/9778/10575/10914/56975/51465/30844/2752/493/10114/3718/8766/8527/27/5292/51363/7203/3192/7323/54734/23347/6646/55647/1662/54822/55614/79572/2634/115004/6767/5870/6788/2778/2268/3313/23139/5581/817/5205/23235/83931/2182/3308/2773/4642/51701/26027/51347/51552/974…
MF	GO:0042802	identical protein binding	664	0.287026	1.31119	0.00483676	0.141704	0.127429	842	tags=19%, list=15%, signal=18%	3320/1806/10135/5033/604/7037/5793/3326/5836/8566/7045/6622/6386/6092/1051/115548/5468/9788/6774/22890/2353/118788/2923/598/3162/2099/23705/3295/2649/5925/79834/665/9935/2752/9976/60490/4790/54806/10892/9958/8527/2885/596/7097/3192/274/7174/4851/3482/23347/10342/80184/11275/2634/834/8087/6767/6788/10367/1075/1912/10241/817/8575/29979/4088/5819/3939/2040/6857/54887/8379/7494/9748/5728/5108/79901/5…
BP	GO:0051650	establishment of vesicle localization	80	0.468334	1.69752	0.00487805	0.141704	0.127429	990	tags=32%, list=18%, signal=27%	6622/4643/8773/3985/8766/26115/10342/1176/4642/5861/84062/1499/8452/8976/5873/26286/5590/375/54874/4644/23233/9321/157769/56681/81/29058
BP	GO:0031047	gene silencing by RNA	73	0.466121	1.65643	0.0049505	0.141704	0.127429	1350	tags=38%, list=25%, signal=29%	283131/5468/6774/2099/8994/27044/8087/8575/4088/23405/100750247/1655/1654/29066/3181/106614088/192669/1660/246175/10984/7538/1994/23369/7040/9611/150962/8737/57510
BP	GO:0003007	heart morphogenesis	66	0.477319	1.66594	0.00495868	0.141704	0.127429	1206	tags=38%, list=22%, signal=30%	7046/57534/3091/8829/6092/3516/54806/5292/9645/4851/4088/6654/8828/1499/55036/2022/7468/25836/6091/57142/171023/7474/1386/23129/7040
BP	GO:0006468	protein phosphorylation	592	0.299907	1.35965	0.00496894	0.141704	0.127429	1273	tags=30%, list=23%, signal=26%	3320/2321/7037/2180/3326/54757/7046/902/5611/3301/3600/26973/152110/8826/8829/728/6622/6386/51719/9693/3937/10783/5468/3985/8754/5295/10718/8440/10457/55022/56975/57600/5925/79834/30844/493/10114/3718/10892/5771/9958/27/5292/596/7097/1026/5329/161742/54822/8087/57018/6788/2268/11221/23139/5581/817/8575/23515/23085/23235/83931/5151/868/51701/51347/54541/9748/5728/10461/200576/84062/5613/11329/8878…
BP	GO:2001242	regulation of intrinsic apoptotic signaling pathway	63	0.492116	1.68881	0.00503356	0.141704	0.127429	793	tags=33%, list=14%, signal=29%	3301/3091/9709/3303/598/8440/5034/5771/10625/596/5329/8575/29979/7494/9451/1654/55294/7178/8725/4976/4780
MF	GO:0016853	isomerase activity	48	0.519614	1.70735	0.00504202	0.141704	0.127429	917	tags=42%, list=17%, signal=35%	10728/3329/2923/56605/2289/10130/3295/5034/29940/2821/78987/5481/3422/54517/10954/7150/83473/30001/5373/85313
BP	GO:0000041	transition metal ion transport	35	0.558665	1.72095	0.00505902	0.141704	0.127429	918	tags=34%, list=17%, signal=29%	81615/7037/55640/1213/55240/79901/4891/2495/10057/1317/7226/6556
BP	GO:0045137	development of primary sexual characteristics	59	0.514721	1.73326	0.00505902	0.141704	0.127429	517	tags=25%, list=9%, signal=23%	3309/7046/6092/1051/64478/22862/22836/598/2099/3295/84159/596/59338/8648/3417
BP	GO:0070059	intrinsic apoptotic signaling pathway in response to endoplasmic reticulum stress	31	0.57149	1.7291	0.00505902	0.141704	0.127429	857	tags=39%, list=16%, signal=33%	9709/1051/3303/598/8440/837/5771/596/7494/9451/4976/30001
CC	GO:0005905	clathrin-coated pit	37	0.551361	1.7216	0.00507614	0.141704	0.127429	470	tags=24%, list=9%, signal=22%	7037/6453/3329/2060/115548/8527/1213/161/50618
BP	GO:0030968	endoplasmic reticulum unfolded protein response	37	0.535257	1.67131	0.00507614	0.141704	0.127429	857	tags=30%, list=16%, signal=25%	3309/9709/5295/8440/5771/7494/22926/9451/1965/4780/30001
BP	GO:0042149	cellular response to glucose starvation	24	0.635324	1.81072	0.00527241	0.145548	0.130885	793	tags=42%, list=14%, signal=36%	80315/3309/27244/596/23235/7494/9451/51100/3428/4780
MF	GO:0048156	tau protein binding	24	0.629127	1.79305	0.00527241	0.145548	0.130885	1109	tags=46%, list=20%, signal=37%	3320/3326/6622/274/5516/5641/6093/26574/2932/1859/146057
BP	GO:0006511	ubiquitin-dependent protein catabolic process	306	0.342465	1.4786	0.00538358	0.147796	0.132907	1329	tags=28%, list=24%, signal=23%	3309/3326/7184/57534/57602/6386/9709/4121/255488/3303/154214/51465/201595/9575/7267/9958/137886/7323/7514/5516/23327/26234/80267/8667/9960/821/29979/25820/84669/7494/116988/5728/5707/64326/51271/8878/811/57162/390595/57092/6400/8945/23287/1499/8452/6907/55294/9113/23304/55968/197131/11059/64839/8454/4780/406/7128/84937/2932/9354/7327/1457/1540/7706/23429/7332/55236/57695/137492/26046/10973/284996…
BP	GO:0009112	nucleobase metabolic process	11	0.773107	1.77735	0.00576923	0.157513	0.141645	4	tags=9%, list=0%, signal=9%	1806
BP	GO:0016032	viral process	194	0.366265	1.49533	0.0058997	0.158649	0.142666	1428	tags=41%, list=26%, signal=31%	7037/3326/23601/56829/8829/2060/4360/5125/8724/3303/4245/598/4249/5034/596/4851/5359/3482/60559/55254/821/10241/5819/5481/2040/5861/6483/200576/684/636/9830/1655/104/1654/128866/23076/2621/1514/55207/11059/3688/3428/6733/3123/10015/5987/10533/1660/7879/8662/83666/6732/4684/2932/7538/54737/6597/1105/7706/5093/8661/9474/1508/137492/950/1104/5479/348/9683/9972/6993/7913/3685/219931/905/9218/3839/440…
BP	GO:0009299	mRNA transcription	13	0.740868	1.76769	0.00590551	0.158649	0.142666	554	tags=38%, list=10%, signal=35%	728/6774/22890/10114/1655
BP	GO:0030855	epithelial cell differentiation	159	0.386448	1.54207	0.00593472	0.158649	0.142666	1131	tags=35%, list=21%, signal=29%	7068/8826/3091/8829/1051/9693/4643/22862/5468/9788/5230/8754/247/2099/3516/3295/56975/7357/9575/54806/1026/4851/161742/81537/4478/4088/23094/5613/4097/6093/1499/5991/9113/10890/5962/6777/7430/9667/406/7716/23254/171023/5800/2932/25932/5908/3066/5906/7538/2066/5144/7474/1508/231/4771/1385
BP	GO:0016197	endosomal transport	122	0.4231	1.6433	0.005997	0.158649	0.142666	984	tags=30%, list=18%, signal=25%	6453/2060/8724/22836/9779/30844/57706/23426/8766/10043/1213/5870/23085/57533/50618/51552/757/200576/23527/8878/29886/128866/58533/10890/55610/55207/8723/25938/9043/5987/51479/163486/9765/51429/100287171/7879/23274
BP	GO:0097193	intrinsic apoptotic signaling pathway	122	0.419839	1.63063	0.005997	0.158649	0.142666	793	tags=27%, list=14%, signal=24%	3301/3091/9709/1051/5295/3303/598/3162/8440/57600/837/5034/5771/10625/596/1026/5329/81537/8575/29979/7494/54541/1655/9451/1654/8452/55294/7178/3428/8725/4976/8454/4780
CC	GO:0030054	cell junction	702	0.287445	1.3156	0.0060024	0.158649	0.142666	1177	tags=28%, list=21%, signal=25%	81615/342184/10135/91752/79772/2321/85477/80315/3309/7184/7046/57534/26037/10672/253559/8826/285590/6453/8829/6622/6386/2060/115548/9693/51056/4643/3937/8773/488/9378/9267/2059/8754/9229/6774/5782/5295/247/3303/2923/598/10718/23150/8440/5500/29780/23705/79834/57706/2752/493/8994/5034/3936/23426/8766/54806/55827/3556/2885/1837/1213/10160/26115/274/4851/10611/5329/3482/6507/23136/2895/80059/5829/27…
BP	GO:0010038	response to metal ion	117	0.41307	1.60043	0.00606061	0.159339	0.143288	1131	tags=35%, list=21%, signal=28%	3309/144402/8826/3091/6622/8754/2353/3162/596/22872/7323/5516/5359/23327/5641/817/2821/6857/5728/79901/5066/811/9451/1965/4891/51760/4520/4780/7226/65125/3727/351/929/5621/23400/25932/466/7474/57817/29957/1385
CC	GO:0030659	cytoplasmic vesicle membrane	483	0.300969	1.34678	0.00632111	0.165314	0.14866	1001	tags=25%, list=18%, signal=22%	81615/9332/6515/79772/7037/10788/23601/8826/9516/728/6622/2060/4360/8773/9871/8724/2923/598/10457/23166/9779/30844/57706/29940/7316/23643/8766/10043/84061/1213/7097/55667/22872/7323/54734/5329/3482/55647/55614/55529/79572/1176/161/9749/5870/965/817/10497/2319/2040/6857/51552/8615/55240/5861/5066/200576/684/84062/23527/51271/811/3460/2212/29886/390595/23250/128866/4891/334/8976/23433/58533/5873/10…
BP	GO:0007548	sex differentiation	70	0.462011	1.63272	0.00654665	0.169575	0.152492	881	tags=30%, list=16%, signal=26%	3309/7046/6092/1051/64478/22862/22836/598/2099/3295/84159/596/59338/8648/10461/3417/1499/6777/9667/25836/5310
BP	GO:0040007	growth	318	0.335382	1.45388	0.00665779	0.169575	0.152492	1244	tags=32%, list=23%, signal=26%	3320/342184/604/3326/7046/861/6696/8826/3091/8829/6386/2803/6774/5782/247/3303/598/10718/2099/3516/55840/5925/9643/84159/8766/10501/5292/596/1026/4851/10611/23136/23327/5641/6788/2778/11221/817/4088/59338/83931/6857/6654/50618/9215/1982/5728/684/8828/104/1499/1654/51760/9113/2621/1432/5590/5467/8607/3688/6777/9043/8725/7430/22902/25836/30837/351/9318/6416/57142/8804/3720/2932/2648/25932/2066/1457…
BP	GO:0043632	modification-dependent macromolecule catabolic process	317	0.333621	1.44301	0.00670241	0.169575	0.152492	1329	tags=27%, list=24%, signal=22%	3309/3326/7184/57534/57602/6386/9709/4121/255488/3303/154214/51465/201595/7316/9575/7267/9958/137886/7323/7514/5516/23327/26234/80267/8667/9960/821/29979/25820/84669/7494/116988/5728/5707/64326/51271/8878/811/57162/390595/57092/6400/8945/23287/1499/8452/6907/55294/9113/23304/55968/197131/11059/64839/8454/4780/406/7128/84937/2932/9354/7327/1457/1540/7706/23429/7332/55236/57695/137492/26046/10973/2…
BP	GO:0019941	modification-dependent protein catabolic process	311	0.341467	1.47594	0.00671141	0.169575	0.152492	1329	tags=28%, list=24%, signal=22%	3309/3326/7184/57534/57602/6386/9709/4121/255488/3303/154214/51465/201595/7316/9575/7267/9958/137886/7323/7514/5516/23327/26234/80267/8667/9960/821/29979/25820/84669/7494/116988/5728/5707/64326/51271/8878/811/57162/390595/57092/6400/8945/23287/1499/8452/6907/55294/9113/23304/55968/197131/11059/64839/8454/4780/406/7128/84937/2932/9354/7327/1457/1540/7706/23429/7332/55236/57695/137492/26046/10973/2…
BP	GO:0034101	erythrocyte homeostasis	63	0.487173	1.67185	0.00671141	0.169575	0.152492	911	tags=37%, list=17%, signal=31%	604/3091/6774/3303/3162/5925/9935/3718/5771/3313/2821/55904/23543/10320/9258/4891/1432/5316/6777/29766/6688/23186/6670
CC	GO:0140534	endoplasmic reticulum protein-containing complex	52	0.509847	1.68887	0.00674536	0.169575	0.152492	686	tags=23%, list=12%, signal=20%	5033/3309/7184/2923/10130/201595/5034/84061/60559/811/6400/9789
BP	GO:1990823	response to leukemia inhibitory factor	35	0.54908	1.69142	0.00674536	0.169575	0.152492	1131	tags=40%, list=21%, signal=32%	7037/2059/84159/3192/22904/6432/8828/4144/55818/8731/3720/55183/7706/1385
BP	GO:0043620	regulation of DNA-templated transcription in response to stress	30	0.571862	1.71798	0.00676819	0.169575	0.152492	519	tags=30%, list=9%, signal=27%	3309/3091/1051/3303/3162/8440/3516/4851/22926
BP	GO:0043279	response to alkaloid	32	0.570307	1.73308	0.00679117	0.169575	0.152492	408	tags=25%, list=7%, signal=23%	3309/3326/3329/6622/598/6507/5581/2821
BP	GO:0051972	regulation of telomerase activity	25	0.631169	1.81838	0.00693241	0.171676	0.154382	178	tags=16%, list=3%, signal=16%	3320/3326/10728/10575
BP	GO:0043618	regulation of transcription from RNA polymerase II promoter in response to stress	27	0.617684	1.80692	0.00694444	0.171676	0.154382	519	tags=33%, list=9%, signal=30%	3309/3091/1051/3303/3162/8440/3516/4851/22926
BP	GO:0006626	protein targeting to mitochondrion	39	0.522971	1.62972	0.00700525	0.172322	0.154962	746	tags=23%, list=14%, signal=20%	3320/57602/3329/665/7323/3308/55294/51100/9520
MF	GO:0051879	Hsp90 protein binding	21	0.65439	1.80482	0.00711744	0.174219	0.156669	560	tags=33%, list=10%, signal=30%	10728/26973/3091/10963/5481/10598/9451
BP	GO:1901575	organic substance catabolic process	806	0.27592	1.26975	0.00717703	0.174817	0.157206	1297	tags=27%, list=24%, signal=24%	3320/1806/171586/23670/3309/3326/7184/5836/5611/57534/6696/2710/57602/56829/3091/6622/6386/9709/10894/4121/5230/255488/8754/6774/8724/3303/4245/3162/5500/154214/3295/51465/54971/665/2752/493/201595/7316/9575/7267/55331/10892/9958/137886/3192/7323/7514/27044/5516/4851/23327/5641/26234/55614/2744/8087/3632/1075/80267/8667/9960/821/5581/2821/29979/4478/4088/4048/8605/25820/84669/5151/3939/7494/4898/…
BP	GO:0042176	regulation of protein catabolic process	174	0.375787	1.52341	0.00730994	0.174862	0.157246	1090	tags=28%, list=20%, signal=23%	3320/3326/6622/6386/9709/255488/8754/8724/3303/154214/54971/7514/23327/26234/1075/8667/29979/4478/4088/25820/4898/868/5728/5707/64326/8945/23287/6093/55294/9113/11059/5962/7430/79888/4780/11213/10533/7128/5310/9554/51429/7879/23400/2932/1457/7474/51582/57817/23429
BP	GO:0031399	regulation of protein modification process	601	0.291886	1.32625	0.00739827	0.174862	0.157246	1168	tags=25%, list=21%, signal=22%	3320/604/2321/7037/2180/3309/3326/7184/54757/7046/902/5611/3301/3600/26973/152110/8826/3091/8829/728/6622/6386/51719/9709/9693/3937/5468/3985/8754/3303/10718/8440/10457/55022/57600/5925/30844/4249/493/10114/10892/5771/10625/596/1026/5329/161742/8087/57018/6788/2268/135112/11221/5581/817/29979/55904/5151/868/55291/51347/54541/5728/84062/9759/11329/8878/57162/9451/104/9258/8945/6093/1499/1654/7532/…
BP	GO:0009057	macromolecule catabolic process	598	0.296179	1.34526	0.00742574	0.174862	0.157246	1335	tags=28%, list=24%, signal=24%	3320/23670/3309/3326/7184/5836/5611/57534/57602/56829/6622/6386/9709/10894/4121/255488/8754/8724/3303/5500/154214/51465/54971/665/201595/7316/9575/7267/10892/9958/137886/3192/7323/7514/27044/5516/4851/23327/5641/26234/55614/8087/1075/80267/8667/9960/821/29979/4478/4088/25820/84669/7494/4898/868/116988/5728/23405/5707/64326/51271/1655/8878/811/57162/390595/57092/6400/8945/23287/6093/1499/128866/84…
BP	GO:0009895	negative regulation of catabolic process	143	0.387887	1.52806	0.00746269	0.174862	0.157246	1262	tags=38%, list=23%, signal=30%	10135/3326/57602/6622/6386/6774/8724/3162/54971/493/596/3192/55254/8667/4088/57533/54541/1982/341/9759/4534/6093/128866/1432/8148/23118/11213/10533/4904/1660/54888/9554/10128/6556/100287171/9704/23400/23274/64784/9261/7538/1457/51582/1994/23429/23049/5140/51322/81892/8925/3184/257397/9611/9683
BP	GO:0035924	cellular response to vascular endothelial growth factor stimulus	19	0.683094	1.81307	0.00749064	0.174862	0.157246	1088	tags=58%, list=20%, signal=47%	2321/8829/493/4851/8828/116150/1432/6091/2549/9261/967
BP	GO:0009615	response to virus	141	0.395468	1.55484	0.0075188	0.174862	0.157246	835	tags=28%, list=15%, signal=24%	3320/5611/3600/56829/3091/598/256987/665/4790/9958/10625/596/7097/5359/115004/2268/8575/4088/54541/684/9188/22948/51251/104/3460/1654/23076/1432/7178/375/3454/3428/26057/8725/11213/10533/7128/1660/9255
CC	GO:0030139	endocytic vesicle	147	0.379953	1.5014	0.00753012	0.174862	0.157246	1177	tags=35%, list=21%, signal=28%	3320/9332/10808/7037/7184/9693/4643/8773/9788/8724/2923/23166/30844/7316/8766/1213/7097/54734/3482/55647/55529/161/817/2319/6857/51552/200576/9830/811/8976/10890/1514/25938/2209/3123/27333/752/9554/6556/7879/5906/51762/7474/7039/9474/5898/950/535/25921/4952/9114
BP	GO:1903362	regulation of cellular protein catabolic process	117	0.408659	1.58333	0.00757576	0.174862	0.157246	1329	tags=31%, list=24%, signal=24%	3320/3326/6386/9709/255488/3303/154214/7514/26234/1075/8667/29979/4478/25820/5728/64326/8945/23287/55294/9113/5962/7430/4780/7128/5310/23400/2932/1457/57817/23429/51322/25898/348/9683/7874/11124
MF	GO:0097718	disordered domain specific binding	15	0.721007	1.80312	0.00763359	0.174862	0.157246	774	tags=53%, list=14%, signal=46%	3320/3326/3303/5925/1213/161/1499/7430
BP	GO:1900101	regulation of endoplasmic reticulum unfolded protein response	15	0.714836	1.78769	0.00763359	0.174862	0.157246	519	tags=40%, list=9%, signal=36%	3309/5295/8440/5771/7494/22926
BP	GO:0033043	regulation of organelle organization	462	0.303863	1.35126	0.00769231	0.174862	0.157246	1299	tags=29%, list=24%, signal=25%	342184/7037/85477/7046/10788/57602/8826/3091/8829/6622/6386/10783/5468/3985/9788/2059/5295/22836/93663/3303/598/8440/10575/55022/5925/5921/665/3936/3556/27/2885/1213/7203/3192/274/55160/5329/2895/5829/55254/10241/5581/4478/4088/57533/6857/395/8379/5066/200576/684/636/22948/4534/8878/811/23329/6093/1499/128866/100505385/6742/8452/55294/8976/23433/9113/22930/375/3181/2241/51100/64083/5962/5202/4976…
BP	GO:0043207	response to external biotic stimulus	444	0.311803	1.385	0.00769231	0.174862	0.157246	835	tags=23%, list=15%, signal=21%	3320/3326/5836/54757/11326/5611/3600/23601/56829/9516/3091/728/3329/6622/1051/4360/5468/488/8754/22890/2353/8724/598/2289/23705/3516/23166/837/256987/665/3718/23643/4790/10892/5771/9958/10625/3556/596/7097/22904/5966/4851/5359/55647/2634/115004/834/6767/2268/11221/965/10241/5581/8575/4088/5819/7494/51552/54541/5861/684/9188/9830/22948/51251/57162/104/3460/9258/7409/1654/9867/23076/8976/5873/1432/…
BP	GO:0048546	digestive tract morphogenesis	11	0.766423	1.76199	0.00769231	0.174862	0.157246	1056	tags=73%, list=19%, signal=59%	3091/54806/596/4851/4088/1499/25836/7474
BP	GO:0051707	response to other organism	444	0.311803	1.385	0.00769231	0.174862	0.157246	835	tags=23%, list=15%, signal=21%	3320/3326/5836/54757/11326/5611/3600/23601/56829/9516/3091/728/3329/6622/1051/4360/5468/488/8754/22890/2353/8724/598/2289/23705/3516/23166/837/256987/665/3718/23643/4790/10892/5771/9958/10625/3556/596/7097/22904/5966/4851/5359/55647/2634/115004/834/6767/2268/11221/965/10241/5581/8575/4088/5819/7494/51552/54541/5861/684/9188/9830/22948/51251/57162/104/3460/9258/7409/1654/9867/23076/8976/5873/1432/…
BP	GO:0042325	regulation of phosphorylation	458	0.305181	1.35546	0.00774194	0.174862	0.157246	1071	tags=24%, list=20%, signal=21%	3320/2321/7037/2180/3326/54757/7046/902/5611/3301/3600/10728/26973/152110/8826/5903/3091/8829/728/6622/6386/51719/9693/3937/5468/3985/8754/6774/5295/10718/8440/10457/55022/57600/5925/30844/493/10114/10892/5771/596/3192/1026/5329/161742/8087/57018/6788/2268/11221/5581/5151/868/51347/54541/5728/10461/84062/9759/11329/8878/9451/104/5933/6093/1654/7532/55294/9113/58533/2621/3845/5590/9961/2241/5525/9…
BP	GO:0070647	protein modification by small protein conjugation or removal	443	0.313232	1.38945	0.00774194	0.174862	0.157246	1279	tags=26%, list=23%, signal=21%	3320/3309/3326/7046/57534/3301/57602/5903/3091/9709/255488/3303/154214/344558/51465/7316/57630/26091/7267/55827/10892/9958/10625/596/7323/119504/7174/23327/11275/57559/26234/9960/5581/79269/10336/29979/25820/84669/868/5728/64326/9759/254225/9830/8878/57162/57092/6400/8945/1499/1654/9867/8452/55294/23304/197131/11059/9520/64839/143279/8454/4780/5987/10533/53339/11237/7128/51720/26354/84937/30837/9…
BP	GO:0014070	response to organic cyclic compound	309	0.328888	1.42286	0.00803213	0.180596	0.162402	832	tags=24%, list=15%, signal=21%	10135/2180/3309/3326/7184/7046/3301/3600/6696/10728/57655/3329/6622/1051/9693/1811/8754/6774/2353/598/2099/493/4790/9575/5292/596/7097/3192/1026/9308/4851/6507/115004/834/2778/5581/2821/4478/2773/3939/54541/8648/23543/5728/5066/3417/84062/9188/1655/811/57162/8945/1499/9113/3845/55818/2769/5467/64083/6777/8725/4976/7430/2022/9667/1977/11213/7226/8932/10533/406/5142/1660
CC	GO:0042611	MHC protein complex	13	-0.722217	-1.85604	0.00809717	0.180938	0.162711	365	tags=62%, list=7%, signal=58%	3107/3133/3109/3106/3113/3122/3115/972
BP	GO:1901215	negative regulation of neuron death	84	0.451871	1.64861	0.00813008	0.180938	0.162711	648	tags=30%, list=12%, signal=27%	80315/3326/3091/8829/728/3329/6622/1051/6774/598/3162/10457/5921/596/5966/5641/3632/135112/2821/219699/100528062/1499/128866/58533/3845
BP	GO:0071902	positive regulation of protein serine/threonine kinase activity	82	0.447906	1.62806	0.00815661	0.180938	0.162711	223	tags=13%, list=4%, signal=13%	2321/2180/3326/54757/152110/8826/6622/51719/9693/8754/493
BP	GO:0044248	cellular catabolic process	909	0.27064	1.25499	0.00822562	0.181658	0.163358	1297	tags=26%, list=24%, signal=23%	3320/1806/10135/171586/2180/3309/3326/7184/5836/5611/57534/57655/2710/57602/56829/3091/6622/6386/9709/4121/488/255488/8754/6774/3303/4245/3162/5500/154214/3295/51465/9779/665/2752/493/201595/7316/9575/7267/55331/10892/9958/27244/27/55332/596/1213/528/23001/137886/81671/3192/7323/7514/27044/54734/5516/23327/5641/26234/55614/2744/55254/834/8087/1075/80267/80183/8667/9960/821/10241/29979/4478/4048/8…
BP	GO:1903364	positive regulation of cellular protein catabolic process	74	0.448826	1.5939	0.00829187	0.181659	0.163358	831	tags=24%, list=15%, signal=21%	3320/9709/255488/3303/154214/26234/1075/29979/4478/25820/5728/64326/23287/55294/5962/7430/4780/7128
BP	GO:0002792	negative regulation of peptide secretion	11	-0.733578	-1.82005	0.00829875	0.181659	0.163358	427	tags=36%, list=8%, signal=34%	8609/9448/5071/972
BP	GO:0036503	ERAD pathway	50	0.5179	1.70847	0.00840336	0.183001	0.164565	1084	tags=36%, list=20%, signal=29%	3309/7184/9709/4121/51465/201595/80267/821/29979/811/6400/4780/56886/9354/7327/55757/55768/7706
BP	GO:0016310	phosphorylation	707	0.280988	1.28589	0.00843373	0.183001	0.164565	1273	tags=28%, list=23%, signal=25%	3320/2321/7037/2180/3326/54757/7046/902/5611/8566/3301/3600/10728/2710/26973/152110/8826/5903/3091/8829/728/6622/6386/51719/9693/3937/10783/5468/3985/5230/8754/6774/5295/10718/8440/10457/55022/56975/57600/5925/79834/30844/493/8994/10114/3718/10892/5771/9958/8527/27/5292/596/7097/3192/1026/5329/161742/54822/8087/57018/6788/2268/11221/23139/5581/817/8575/2821/23515/23085/23235/83931/5151/3939/868/5…
BP	GO:0034620	cellular response to unfolded protein	46	0.514544	1.67209	0.00856164	0.184969	0.166335	600	tags=26%, list=11%, signal=23%	3309/3329/9709/5295/3303/8440/5771/3313/7494/22926/9451/1965
CC	GO:0005903	brush border	25	0.606396	1.74701	0.00866551	0.185445	0.166763	774	tags=44%, list=14%, signal=38%	3326/10672/4643/1811/2059/5205/4642/79901/54407/4891/7430
BP	GO:0006278	RNA-dependent DNA biosynthetic process	41	0.511053	1.62519	0.00869565	0.185445	0.166763	596	tags=20%, list=11%, signal=18%	3320/3326/10728/10575/7203/3192/22948/1499
BP	GO:0046546	development of primary male sexual characteristics	41	0.509937	1.62164	0.00869565	0.185445	0.166763	476	tags=27%, list=9%, signal=25%	7046/64478/22862/22836/598/2099/3295/84159/596/59338/8648
BP	GO:0001525	angiogenesis	161	0.369533	1.47948	0.00882353	0.186367	0.167592	886	tags=27%, list=16%, signal=24%	90627/2321/23670/7046/861/7045/3091/8829/728/5468/5230/6774/3162/10457/3516/23166/9734/2752/493/4851/161742/7494/5728/5613/8828/116150/9451/219699/6093/1499/55294/1432/5316/3688/6733/2022/5797/4780/7128/9255/719/7716/6091/80155
CC	GO:0015629	actin cytoskeleton	183	0.360036	1.46097	0.00882353	0.186367	0.167592	832	tags=25%, list=15%, signal=22%	342184/2321/85477/8522/10788/26037/8826/285590/6453/6622/26512/4643/9788/5782/29780/79834/3936/27/274/9645/55706/10611/11275/5829/2268/9644/4026/2319/395/4642/23094/9050/9759/4651/8976/23433/5590/2241/644150/5962/4644/7430/10015/29766/23012/1660
BP	GO:0061077	chaperone-mediated protein folding	23	0.620668	1.74046	0.00888099	0.186367	0.167592	438	tags=43%, list=8%, signal=40%	10808/3309/10728/26973/10049/3303/2289/6767/3313/5481
CC	GO:0005667	transcription regulator complex	167	0.375801	1.51165	0.00888889	0.186367	0.167592	1047	tags=29%, list=19%, signal=24%	902/861/3091/1051/5468/6774/2353/3516/79612/2649/5925/9935/9734/8994/10725/9575/10625/23013/5966/1871/4088/6938/9759/5090/1390/5933/1499/5991/6907/5316/4005/4601/26574/6925/406/6688/3727/80155/23186/6670/2140/8804/10011/2648/3066/466/1457/865/57708
BP	GO:0031589	cell-substrate adhesion	131	0.411033	1.60479	0.00903615	0.188658	0.169653	742	tags=27%, list=14%, signal=24%	342184/604/8826/8829/10894/8754/5295/29780/5921/79834/5034/596/4851/54822/5829/80005/5581/4088/395/9748/5728/5861/10461/5613/811/1793/6093/1499/1955/2621/5590/2241/1896/5467/3688
MF	GO:0030544	Hsp70 protein binding	20	0.662743	1.78949	0.00910747	0.189352	0.170276	502	tags=35%, list=9%, signal=32%	3301/151194/10963/6622/6767/5481/27000
CC	GO:0042175	nuclear outer membrane-endoplasmic reticulum membrane network	410	0.312296	1.37748	0.00917431	0.189905	0.170774	795	tags=20%, list=14%, signal=19%	342184/79772/2180/3309/7184/3301/57655/5903/6622/6386/9709/253782/488/9871/5295/2923/56605/3162/10130/23151/57222/51465/6252/837/201595/29940/7316/23426/55331/84061/596/81671/22872/7514/60481/4851/5329/6646/60559/55254/81537/5870/23760/821/817/8605/121457/2182/2773/79143/7494/51552/757/22926/84062/50999/811/116150/9451/3460/23250/6400/23175/9867/3845/22930/10890/23507/6238/10954/151742/50640/9789…
BP	GO:0001932	regulation of protein phosphorylation	401	0.311834	1.37021	0.00921053	0.189905	0.170774	1071	tags=25%, list=20%, signal=21%	3320/2321/7037/2180/3326/54757/7046/902/5611/3301/3600/26973/152110/8826/8829/728/6622/6386/51719/9693/3937/5468/3985/8754/10718/8440/10457/55022/57600/5925/30844/493/10114/10892/5771/596/1026/5329/161742/8087/57018/6788/2268/11221/5581/5151/868/51347/54541/5728/84062/11329/8878/9451/104/1654/7532/55294/9113/58533/2621/3845/5590/9961/2241/94056/2209/3123/9043/55615/23118/2022/5987/11213/7128/6512…
BP	GO:0044087	regulation of cellular component biogenesis	388	0.313838	1.37446	0.00930851	0.191132	0.171877	1290	tags=32%, list=24%, signal=26%	3320/342184/7037/85477/3309/7046/10788/8826/8829/6622/6386/6092/9693/3985/9788/9378/2059/10049/5295/93663/3303/2099/8440/57600/5925/5921/79834/3936/3556/2885/10160/7097/3192/274/55160/4851/10611/2895/5829/55254/8087/5581/4478/4088/5205/10497/57533/26047/395/9748/5728/200576/9759/4651/4534/23329/100528062/6093/1654/128866/8976/23433/9113/22930/5590/375/54874/2241/51100/139818/5962/7430/10015/29766…
BP	GO:0030212	hyaluronan metabolic process	10	0.764667	1.72991	0.00943396	0.192911	0.173477	286	tags=50%, list=5%, signal=47%	23670/3600/4790/5292/1213
BP	GO:0051239	regulation of multicellular organismal process	826	0.273772	1.26167	0.00953516	0.192951	0.173513	1068	tags=25%, list=19%, signal=24%	3320/90627/604/2321/7037/5793/2180/23670/85477/3326/7068/7046/11326/861/3600/6696/10154/7227/9516/3091/8829/728/3329/6386/6092/1051/2803/9693/5468/488/9378/5230/51123/1193/8754/9229/6774/5295/22890/2353/247/3303/3162/2099/10457/23705/22856/3516/51465/55840/5925/23166/9935/9734/2752/493/57630/3718/23643/8766/4790/9575/54806/64332/10892/5771/23013/3556/10501/5292/596/7097/274/5966/9308/4851/5641/28…
BP	GO:0060429	epithelium development	297	0.323513	1.38937	0.00954979	0.192951	0.173513	1229	tags=32%, list=22%, signal=26%	342184/90627/7068/57534/8826/3091/8829/6092/1051/9693/4643/64478/22862/5468/9788/5230/8754/247/2099/3516/3295/56975/7357/9575/54806/57591/2885/596/1026/9645/4851/80184/161742/81537/6788/10522/11221/4478/4088/6654/5728/23094/5613/4097/8945/6093/1499/5991/55036/9113/3845/10890/1896/5962/6777/4976/7430/2022/9667/406/7716/23254/54888/10159/6091/5310/7408/1739/57142/171023/5800/2932/2648/25932/5908/30…
MF	GO:0035639	purine ribonucleoside triphosphate binding	751	0.279747	1.28477	0.00959233	0.192951	0.173513	1180	tags=25%, list=22%, signal=23%	3320/10808/2321/2180/3309/3326/7184/5836/7046/8566/861/3301/2710/10672/26973/152110/3329/4643/10783/488/3985/5230/115/394/22836/3303/9778/10575/10914/56975/51465/30844/2752/493/10114/3718/8766/8527/27/5292/7203/3192/7323/54734/23347/55647/1662/54822/55614/79572/2634/115004/5870/6788/2778/2268/3313/23139/5581/817/5205/23235/83931/2182/3308/2773/4642/51701/51347/51552/9748/523/116988/5861/23405/104…
MF	GO:0019207	kinase regulator activity	90	0.423897	1.56359	0.0096	0.192951	0.173513	643	tags=20%, list=12%, signal=18%	3326/54757/902/5611/8826/6622/51719/5295/10718/10892/1026/161742/57018/6788/51347/1654/7532/2621
BP	GO:0010632	regulation of epithelial cell migration	92	0.424801	1.57217	0.00963082	0.192951	0.173513	631	tags=26%, list=11%, signal=23%	90627/5793/3091/8829/5468/8754/3162/9734/2752/493/8766/4851/5641/161742/80005/11221/5581/2821/5728/8828/811/116150/1793/55294
BP	GO:0016192	vesicle-mediated transport	676	0.281698	1.28765	0.00967352	0.192951	0.173513	959	tags=23%, list=17%, signal=22%	9332/79772/7037/85477/283316/57534/3600/30817/6453/8829/6622/6386/2060/115548/2803/4360/4643/8773/488/9267/9871/8724/22836/3303/598/3162/57222/23166/9779/30844/57706/23426/8766/54806/10043/8527/27/2885/1213/7097/22872/53353/274/54734/4851/5359/3482/10342/23327/55647/55614/55529/1176/161/5870/23760/2268/80183/821/5581/4478/23085/10497/57533/2773/6857/4642/57511/50618/51552/8615/5728/5861/757/10461…
BP	GO:0060149	negative regulation of posttranscriptional gene silencing	14	0.726151	1.7791	0.00974659	0.192951	0.173513	1258	tags=64%, list=23%, signal=50%	283131/5468/6774/2099/100750247/10984/1994/7040/9611
BP	GO:0060967	negative regulation of gene silencing by RNA	14	0.726151	1.7791	0.00974659	0.192951	0.173513	1258	tags=64%, list=23%, signal=50%	283131/5468/6774/2099/100750247/10984/1994/7040/9611
BP	GO:0007160	cell-matrix adhesion	83	0.450451	1.64018	0.00978793	0.193001	0.173558	742	tags=25%, list=14%, signal=22%	342184/604/8826/8829/10894/8754/5295/5921/79834/596/54822/5829/4088/395/9748/5728/6093/1499/5590/1896/3688
BP	GO:0060965	negative regulation of gene silencing by miRNA	13	0.730206	1.74225	0.00984252	0.19331	0.173836	1258	tags=69%, list=23%, signal=53%	283131/5468/6774/2099/100750247/10984/1994/7040/9611
BP	GO:0051049	regulation of transport	580	0.287778	1.30384	0.00993789	0.194036	0.174489	1141	tags=29%, list=21%, signal=26%	79772/2180/85477/3326/483/57534/3301/3600/6696/57602/80333/30817/3091/6453/8829/6622/6386/51719/1051/5468/488/1193/8754/5295/8724/3303/3162/55022/51465/9779/665/30844/2752/493/3936/8766/4790/9575/54806/8527/27/5292/596/81671/7097/7323/274/7514/4851/5359/80184/23327/55529/2268/5581/817/29979/4478/4088/5205/10497/5481/2182/2040/6857/2745/7494/5728/5108/81831/10461/5066/684/636/84062/341/3762/811/11…
BP	GO:0002262	myeloid cell homeostasis	75	0.442761	1.57559	0.01	0.194036	0.174489	911	tags=33%, list=17%, signal=28%	604/3091/6774/3303/3162/5925/9935/3718/5771/3313/2821/55904/23543/10461/10320/9258/4891/1432/5316/6777/29766/5142/6688/23186/6670
BP	GO:0010507	negative regulation of autophagy	48	0.501399	1.6475	0.010084	0.194036	0.174489	984	tags=33%, list=18%, signal=28%	10135/57602/6622/6774/3162/596/55254/57533/1982/4534/128866/23118/10533/9554/100287171/23274
BP	GO:0043588	skin development	53	0.481967	1.60927	0.010084	0.194036	0.174489	1056	tags=40%, list=19%, signal=32%	10728/8754/247/3516/7357/596/4851/81537/6654/6093/1499/9113/55870/1896/23254/54888/5310/25932/3066/7538/7474
BP	GO:1900180	regulation of protein localization to nucleus	53	0.483009	1.61275	0.010084	0.194036	0.174489	1206	tags=45%, list=22%, signal=36%	7037/3326/3985/5295/10575/2752/7203/4088/22948/9451/9258/9113/1432/51366/10576/83666/23400/2932/9818/7175/4771/11143/10694/7040
BP	GO:0032270	positive regulation of cellular protein metabolic process	540	0.294762	1.32772	0.0101138	0.194036	0.174489	1271	tags=27%, list=23%, signal=23%	3320/604/2321/7037/2180/3309/3326/54757/7046/5611/3600/152110/8826/8829/3329/6622/6386/51719/9709/9693/3937/5468/3985/255488/8754/6774/3303/10718/8440/10457/154214/23151/57600/30844/493/10892/596/1026/5329/5641/26234/834/8087/6788/1075/29979/4478/4088/55904/25820/5151/4898/113251/868/51347/1982/5728/64326/9759/8878/57162/9451/8945/23287/1499/1654/8452/55294/9113/2621/3845/10657/22930/5590/5525/44…
BP	GO:0036294	cellular response to decreased oxygen levels	54	0.498559	1.66436	0.0101868	0.194269	0.174698	857	tags=35%, list=16%, signal=30%	10135/80315/3091/5230/3162/378938/3516/665/5034/596/4851/5581/29979/5728/5467/9520/4976/4780/30001
BP	GO:0009894	regulation of catabolic process	451	0.30322	1.34796	0.0102041	0.194269	0.174698	1262	tags=29%, list=23%, signal=24%	3320/10135/3326/57602/56829/3091/6622/6386/9709/255488/8754/6774/8724/3303/3162/5500/154214/54971/665/493/27244/27/55332/596/528/3192/7514/23327/26234/55254/834/8087/1075/8667/10241/5581/29979/4478/4088/25820/57533/2773/4898/868/54541/523/1982/5728/5707/64326/3417/22926/341/9759/9830/4534/8945/23287/6093/128866/55294/9113/58533/1432/22930/8148/51100/11059/3688/5962/526/3428/23118/7430/79888/4780/…
BP	GO:0048514	blood vessel morphogenesis	190	0.355089	1.44864	0.010279	0.194948	0.175309	886	tags=26%, list=16%, signal=22%	90627/2321/23670/7046/861/7045/3091/8829/728/9693/4643/5468/5230/6774/3162/10457/3516/5921/23166/9734/2752/493/4851/161742/7494/6654/5728/5613/8828/116150/9451/219699/6093/1499/55294/1432/5316/3688/6733/2022/5797/4780/7128/9255/719/6688/7716/6091/80155
BP	GO:0032691	negative regulation of interleukin-1 beta production	11	-0.726979	-1.80368	0.0103734	0.195991	0.176247	148	tags=64%, list=3%, signal=62%	5371/945/114548/54209/11006/3479/1524
BP	GO:0007004	telomere maintenance via telomerase	40	0.512078	1.61863	0.010453	0.196045	0.176295	596	tags=20%, list=11%, signal=18%	3320/3326/10728/10575/7203/3192/22948/1499
BP	GO:1901214	regulation of neuron death	124	0.402479	1.5622	0.0105105	0.196045	0.176295	818	tags=28%, list=15%, signal=25%	80315/3326/3091/8829/728/3329/6622/1051/6774/2353/598/3162/10457/5921/596/5966/5641/2895/3632/135112/2821/54541/9759/219699/100528062/1499/1965/128866/55294/58533/3845/6733/80331/7226/10533
BP	GO:0045860	positive regulation of protein kinase activity	148	0.374958	1.4828	0.0105263	0.196045	0.176295	1058	tags=25%, list=19%, signal=21%	3320/2321/2180/3326/54757/152110/8826/6622/51719/9693/3937/8754/10718/493/10892/1026/6788/51347/1654/55294/2621/3845/5590/94056/2209/23118/65125/6091/5310/51429/6556/1739/5621/114882/5906/7474/7039
BP	GO:0035282	segmentation	24	0.590795	1.6838	0.0105448	0.196045	0.176295	546	tags=29%, list=10%, signal=26%	57534/8829/3516/9935/4851/4088/8828
BP	GO:0010243	response to organonitrogen compound	380	0.312	1.36546	0.0106242	0.196045	0.176295	1042	tags=27%, list=19%, signal=23%	10135/80315/3309/3326/7184/8826/5903/728/3329/6622/9709/1051/9693/1811/5468/4121/6774/5295/2353/598/55022/51465/837/9734/493/201595/3718/4790/5771/27244/2885/7097/55667/1026/64397/4851/6507/5641/5829/1176/834/2778/80267/821/5581/2821/29979/23235/2773/3939/7494/8615/5728/84062/811/6400/6093/1499/23175/7532/51274/23433/58533/1432/10890/5590/2241/23304/2769/197131/94056/64083/6198/3688/6777/4644/497…
BP	GO:0032446	protein modification by small protein conjugation	381	0.313767	1.37333	0.0106242	0.196045	0.176295	1279	tags=25%, list=23%, signal=21%	3320/3309/3326/7046/57534/3301/5903/3091/9709/255488/3303/154214/344558/51465/7316/57630/26091/7267/55827/10892/10625/596/7323/119504/7174/23327/11275/26234/5581/79269/10336/29979/25820/868/5728/64326/9759/254225/9830/8878/57162/57092/6400/8945/1499/1654/9867/8452/55294/23304/197131/11059/9520/64839/143279/8454/4780/5987/10533/53339/11237/7128/26354/84937/30837/51366/100287171/257218/9354/7327/86…
BP	GO:0009725	response to hormone	319	0.316532	1.37296	0.0106525	0.196045	0.176295	821	tags=23%, list=15%, signal=21%	2180/7068/3301/6696/10728/8826/3329/51719/6092/5468/8754/6774/5295/2353/3162/2099/55022/9734/7357/3718/4790/9575/5771/2885/596/7097/55667/3192/1026/64397/4851/5829/1176/5581/2821/23235/3939/7494/54541/8648/8615/23543/5728/5066/3417/9759/1655/811/6093/23175/7532/23433/9113/3845/10890/5590/4005/1514/2241/55818/5467/94056/6198/5962/6777/8725/4644/4976/2022/4780/9667/1977/8891/406
CC	GO:0048471	perinuclear region of cytoplasm	303	0.322129	1.38746	0.0108401	0.197603	0.177697	922	tags=24%, list=17%, signal=22%	3320/7037/80315/3326/7184/3301/6696/5922/5903/6622/9693/488/3985/10049/5295/3303/4245/3162/256987/30844/57630/3936/8766/10892/22872/1026/5359/3482/25780/6507/5641/26234/2634/8087/10241/5581/8575/29979/4478/2319/2040/51552/9748/8615/23405/5066/200576/636/811/9451/1499/4891/55294/10890/5590/375/9961/94056/3688/9043/7430/5797/1977/56907/5142/9811/55755/153443/1822/351/54812/10128/51366/1739
BP	GO:0051241	negative regulation of multicellular organismal process	295	0.32043	1.37859	0.0108548	0.197603	0.177697	1056	tags=30%, list=19%, signal=26%	90627/604/5793/3326/7046/11326/861/3600/6696/3091/8829/6092/9693/5468/488/5230/51123/5295/3162/10457/22856/3516/55840/5925/23166/9935/9734/493/3718/4790/5771/10501/596/7097/274/5966/9308/4851/5641/161742/6788/1075/80005/3313/11221/4088/4898/26027/5728/23405/5108/9984/10461/684/341/811/9451/6093/1499/23175/55294/2621/23005/3123/7430/5627/5797/5987/22902/11213/406/5142/7128/65125/6688/6091/5552/655…
BP	GO:0010557	positive regulation of macromolecule biosynthetic process	715	0.276969	1.26648	0.0108565	0.197603	0.177697	1187	tags=25%, list=22%, signal=23%	3320/10808/10135/3309/3326/7068/7046/5611/861/3600/6696/10728/2114/9516/3091/1051/5468/3096/6774/5295/2353/8178/2099/8440/10575/55022/3516/79612/2649/55840/5925/9643/9935/84159/10725/1316/4790/9575/54806/57591/55827/5292/7203/7097/3192/9645/22904/5966/4851/5359/80184/6646/1871/8087/135112/10522/4088/23160/55904/84441/7494/113251/8648/1982/9984/27000/6938/22926/170463/1997/9759/5090/10153/9830/229…
MF	GO:0004896	cytokine receptor activity	20	-0.65205	-1.85591	0.0110375	0.197606	0.177699	361	tags=40%, list=7%, signal=38%	1240/920/3459/3570/3572/972/1441/1524
BP	GO:0051093	negative regulation of developmental process	268	0.323389	1.37431	0.011065	0.197606	0.177699	979	tags=28%, list=18%, signal=24%	10135/604/7037/7046/57534/861/6696/3091/8829/6092/9693/5468/5230/51123/6774/5295/3516/55840/5925/23166/9935/493/8994/3718/5771/10501/596/7097/3192/1026/4851/5641/161742/6788/3313/11221/4088/7494/5728/23405/5108/9984/9759/811/5933/6093/1499/55294/2621/3845/7178/22882/5467/3688/6777/26057/9043/5797/4780/1977/22902/406/4904/6688/55755/5552/351/57142/81/171023/10011/8621/3720/2932
BP	GO:0001666	response to hypoxia	95	0.414871	1.54623	0.0110759	0.197606	0.177699	793	tags=27%, list=14%, signal=24%	7184/3091/3329/5230/3162/378938/3516/665/8994/5034/596/7097/4851/834/5581/29979/4088/3939/54541/5728/5066/4891/5467/9520/4976/4780
MF	GO:0019829	ATPase-coupled cation transmembrane transporter activity	17	0.671654	1.72952	0.0112782	0.197606	0.177699	1314	tags=59%, list=24%, signal=45%	483/488/493/528/79572/523/526/23400/9114/481
BP	GO:0048589	developmental growth	221	0.337411	1.40468	0.0113314	0.197606	0.177699	1106	tags=29%, list=20%, signal=24%	3320/342184/3326/7046/861/6696/8826/8829/2803/6774/5782/2099/3516/84159/8766/10501/5292/596/1026/4851/10611/23327/5641/6788/2778/11221/4088/59338/83931/6857/6654/50618/9215/1982/5728/8828/104/1499/51760/9113/1432/5590/5467/3688/6777/9043/7430/22902/25836/351/9318/6416/57142/3720/2932/2648/25932/2066/55909/7474/5361/7006/57817/1808/23111
BP	GO:0043523	regulation of neuron apoptotic process	78	0.434082	1.56042	0.0114754	0.197606	0.177699	775	tags=31%, list=14%, signal=27%	80315/3326/3091/8829/728/3329/6622/1051/598/3162/5921/596/5641/2895/2821/9759/219699/100528062/1499/55294/58533/3845/6733/80331
MF	GO:0019887	protein kinase regulator activity	77	0.441359	1.58088	0.0114943	0.197606	0.177699	643	tags=21%, list=12%, signal=19%	3326/54757/902/5611/8826/6622/51719/10718/1026/161742/57018/6788/51347/1654/7532/2621
BP	GO:0001568	blood vessel development	218	0.342033	1.41737	0.011544	0.197606	0.177699	886	tags=24%, list=16%, signal=21%	90627/2321/23670/7046/57534/861/7045/3091/8829/728/6092/9693/4643/5468/5230/6774/3162/10457/3516/5921/23166/9734/2752/493/4851/161742/7494/6654/5728/5613/8828/116150/9451/219699/6093/1499/55294/1432/5316/3688/6733/26057/2022/5797/4780/7128/9255/719/6688/7716/6091/5310/80155
BP	GO:0044089	positive regulation of cellular component biogenesis	218	0.347309	1.43923	0.011544	0.197606	0.177699	1290	tags=35%, list=24%, signal=28%	3320/342184/7037/85477/7046/10788/8826/8829/6622/6386/9788/9378/2059/5295/3303/2099/8440/57600/3936/3556/2885/274/55160/2895/5829/5581/4478/4088/10497/26047/9759/100528062/6093/1654/8976/23433/22930/375/54874/2241/51100/139818/10015/5987/56907/55755/7408/51429/246175/100287171/1739/5341/7879/9738/23400/2932/5908/54737/7175/23514/4771/5898/1385/3984/10211/26053/5899/7040/22998/581/6624/2242/64581/…
BP	GO:0001541	ovarian follicle development	14	0.697828	1.70971	0.0116959	0.197606	0.177699	283	tags=29%, list=5%, signal=27%	1051/598/2099/596
BP	GO:0030218	erythrocyte differentiation	58	0.4844	1.63429	0.0117253	0.197606	0.177699	911	tags=36%, list=17%, signal=31%	604/3091/6774/3303/5925/9935/3718/5771/3313/55904/23543/10320/9258/4891/1432/5316/6777/29766/6688/23186/6670
BP	GO:0071453	cellular response to oxygen levels	61	0.480688	1.6401	0.011745	0.197606	0.177699	857	tags=34%, list=16%, signal=29%	10135/80315/3091/5230/3162/378938/3516/665/5034/596/4851/5581/29979/523/5728/5467/9520/4976/4780/10533/30001
MF	GO:0003756	protein disulfide isomerase activity	12	0.745996	1.75029	0.0117647	0.197606	0.177699	1017	tags=67%, list=19%, signal=54%	2923/56605/10130/5034/78987/10954/30001/23071
MF	GO:0016864	intramolecular oxidoreductase activity, transposing S-S bonds	12	0.745996	1.75029	0.0117647	0.197606	0.177699	1017	tags=67%, list=19%, signal=54%	2923/56605/10130/5034/78987/10954/30001/23071
BP	GO:0038127	ERBB signaling pathway	53	0.477504	1.59437	0.0117647	0.197606	0.177699	1578	tags=57%, list=29%, signal=41%	8826/5782/8440/3516/5771/8527/2885/5329/5641/55614/868/6654/55294/58533/378/9961/2241/57142/7879/2549/57732/7039/7040/55914/6868/5290/9185/7251/9770/3092
BP	GO:0071353	cellular response to interleukin-4	12	0.746411	1.75126	0.0117647	0.197606	0.177699	461	tags=50%, list=8%, signal=46%	3309/3326/4360/3718/5771/7494
BP	GO:0007005	mitochondrion organization	180	0.357469	1.44955	0.011782	0.197606	0.177699	822	tags=19%, list=15%, signal=17%	3320/7037/57602/3091/3329/6622/5468/79823/6774/3303/598/55022/665/9650/596/7323/5516/5329/54902/3313/5819/3308/4534/8878/4719/23287/6742/55294/51100/64083/9520/4976/10533/56907
BP	GO:0022612	gland morphogenesis	36	0.528128	1.63766	0.0118044	0.197606	0.177699	1216	tags=56%, list=22%, signal=44%	8829/1051/64478/10718/2099/596/4851/4478/7494/8945/8452/55294/1896/7128/7474/7039/5361/23129/7040/581
BP	GO:0031050	dsRNA processing	31	0.546932	1.65479	0.0118044	0.197606	0.177699	1335	tags=48%, list=24%, signal=37%	6774/2099/8575/4088/23405/1655/1654/29066/3181/192669/23369/7040/9611/150962/8737
BP	GO:0035196	production of miRNAs involved in gene silencing by miRNA	31	0.546932	1.65479	0.0118044	0.197606	0.177699	1335	tags=48%, list=24%, signal=37%	6774/2099/8575/4088/23405/1655/1654/29066/3181/192669/23369/7040/9611/150962/8737
BP	GO:0070918	production of small RNA involved in gene silencing by RNA	31	0.546932	1.65479	0.0118044	0.197606	0.177699	1335	tags=48%, list=24%, signal=37%	6774/2099/8575/4088/23405/1655/1654/29066/3181/192669/23369/7040/9611/150962/8737
BP	GO:0006220	pyrimidine nucleotide metabolic process	13	0.713752	1.70299	0.011811	0.197606	0.177699	4	tags=8%, list=0%, signal=8%	1806
BP	GO:0021955	central nervous system neuron axonogenesis	13	0.712593	1.70023	0.011811	0.197606	0.177699	562	tags=38%, list=10%, signal=35%	3320/3326/9334/5728/104
BP	GO:0070670	response to interleukin-4	13	0.706658	1.68607	0.011811	0.197606	0.177699	461	tags=46%, list=8%, signal=42%	3309/3326/4360/3718/5771/7494
BP	GO:1901698	response to nitrogen compound	405	0.309979	1.36253	0.0119048	0.198506	0.178508	1042	tags=26%, list=19%, signal=23%	10135/80315/3309/3326/7184/8826/5903/728/3329/6622/9709/1051/9693/1811/5468/4121/6774/5295/2353/598/55022/51465/837/9734/493/201595/3718/4790/5771/27244/2885/7097/55667/1026/64397/4851/6507/5641/5829/1176/115004/834/2778/80267/821/5581/2821/29979/23235/2773/3939/7494/8615/5728/84062/9188/811/57162/6400/6093/1499/23175/7532/51274/23433/58533/1432/10890/5590/2241/23304/2769/197131/94056/64083/6198/…
BP	GO:0022603	regulation of anatomical structure morphogenesis	322	0.314442	1.36455	0.012	0.199027	0.178977	596	tags=18%, list=11%, signal=17%	604/2321/7037/23670/861/26037/6696/10154/3091/8829/728/6092/2803/9693/5468/5230/2059/6774/22836/93663/3162/2099/10457/29780/55022/5921/23166/2752/493/8994/5034/23426/121512/8766/54806/10501/26115/4851/10611/23136/23327/161742/2268/80005/4478/6857/7494/113251/50618/1982/5728/4651/811/1793/100528062/114793/6093/1499
BP	GO:0002040	sprouting angiogenesis	38	0.512905	1.59786	0.0120482	0.199027	0.178977	343	tags=21%, list=6%, signal=20%	90627/23670/8829/3162/9734/2752/4851/161742
BP	GO:0010631	epithelial cell migration	114	0.400245	1.54545	0.0121766	0.199027	0.178977	878	tags=30%, list=16%, signal=26%	90627/5793/7046/3091/8829/5468/8754/3162/9734/2752/493/8766/4851/5641/161742/5829/80005/11221/5581/2821/5728/5613/8828/811/116150/1793/6093/55294/5467/3688/5797/4780/9922/6091
BP	GO:0090130	tissue migration	114	0.400245	1.54545	0.0121766	0.199027	0.178977	878	tags=30%, list=16%, signal=26%	90627/5793/7046/3091/8829/5468/8754/3162/9734/2752/493/8766/4851/5641/161742/5829/80005/11221/5581/2821/5728/5613/8828/811/116150/1793/6093/55294/5467/3688/5797/4780/9922/6091
BP	GO:0090132	epithelium migration	114	0.400245	1.54545	0.0121766	0.199027	0.178977	878	tags=30%, list=16%, signal=26%	90627/5793/7046/3091/8829/5468/8754/3162/9734/2752/493/8766/4851/5641/161742/5829/80005/11221/5581/2821/5728/5613/8828/811/116150/1793/6093/55294/5467/3688/5797/4780/9922/6091
BP	GO:0010833	telomere maintenance via telomere lengthening	43	0.503582	1.61069	0.0122164	0.199027	0.178977	672	tags=21%, list=12%, signal=19%	3320/3326/10728/10575/7203/3192/22948/1499/3181
BP	GO:0060191	regulation of lipase activity	29	0.553927	1.63558	0.0122164	0.199027	0.178977	713	tags=48%, list=13%, signal=42%	2321/10672/728/6622/5125/2099/9734/27/395/636/341/378/5590/2769
BP	GO:0033993	response to lipid	279	0.319581	1.36697	0.0123288	0.200201	0.180033	1089	tags=30%, list=20%, signal=25%	2180/7046/3301/3600/6696/10728/57655/9516/728/3329/6622/1051/4360/5468/488/8754/6774/2353/2099/55022/23643/4790/9575/10892/27/5292/596/7097/3192/1026/22904/4851/3482/834/11221/5581/2821/4478/7494/54541/8648/23543/5728/5066/3417/1655/811/57162/1499/9113/1432/3845/2241/55818/5467/3454/6777/8725/23118/2022/9667/1977/11213/8932/406/5142/7128/6688/3727/929/6556/51366/54834/171023/9261/3066/23064/7538/…
BP	GO:0051247	positive regulation of protein metabolic process	579	0.286988	1.30008	0.0124378	0.200827	0.180596	1271	tags=27%, list=23%, signal=23%	3320/604/2321/7037/2180/3309/3326/54757/7046/5611/3600/152110/8826/8829/3329/6622/6386/51719/9709/9693/3937/5468/3985/255488/8754/6774/3303/10718/8440/10457/154214/23151/57600/30844/493/10892/596/1026/5329/23327/5641/6646/26234/834/8087/6788/1075/29979/4478/4088/55904/25820/5151/4898/113251/868/51347/1982/5728/5861/64326/9759/10048/8878/57162/9451/8945/23287/1499/1654/8452/55294/9113/2621/3845/10…
BP	GO:0045655	regulation of monocyte differentiation	11	-0.716172	-1.77687	0.0124481	0.200827	0.180596	332	tags=36%, list=6%, signal=34%	920/677/3635/972
BP	GO:0019953	sexual reproduction	223	0.341997	1.42802	0.0126404	0.203104	0.182643	825	tags=23%, list=15%, signal=20%	604/7068/7046/3301/3267/1811/22862/3985/6774/598/10575/23705/2649/51465/493/2802/26091/9575/54558/596/7203/9645/55706/4851/3482/10522/23139/10497/59338/5819/6654/8648/5728/10461/9759/1390/22948/811/1499/1654/10657/23304/55818/55870/8607/644150/3688/5987/406/56907/26003
BP	GO:0050709	negative regulation of protein secretion	16	-0.65314	-1.78365	0.0127119	0.203104	0.182643	427	tags=31%, list=8%, signal=29%	8609/9448/3418/5071/55691
BP	GO:0090330	regulation of platelet aggregation	10	-0.751744	-1.7848	0.0127119	0.203104	0.182643	866	tags=60%, list=16%, signal=51%	5578/6850/4067/5580/3717/3572
BP	GO:0045765	regulation of angiogenesis	84	0.431523	1.57438	0.0130081	0.205966	0.185217	1184	tags=37%, list=22%, signal=29%	2321/23670/861/3091/8829/728/5468/5230/6774/3162/10457/23166/2752/493/161742/7494/6093/1499/3688/2022/5797/4780/7128/719/2549/54583/51752/7474/1386/5140/23129
BP	GO:0042220	response to cocaine	19	0.660821	1.75396	0.0131086	0.205966	0.185217	331	tags=26%, list=6%, signal=25%	3309/3326/3329/6622/6507
BP	GO:1901342	regulation of vasculature development	85	0.429078	1.56822	0.0131363	0.205966	0.185217	1184	tags=36%, list=22%, signal=29%	2321/23670/861/3091/8829/728/5468/5230/6774/3162/10457/23166/2752/493/161742/7494/6093/1499/3688/2022/5797/4780/7128/719/2549/54583/51752/7474/1386/5140/23129
CC	GO:0031526	brush border membrane	10	0.748111	1.69245	0.0132075	0.205966	0.185217	617	tags=60%, list=11%, signal=53%	3326/10672/1811/5205/79901/4891
BP	GO:0010035	response to inorganic substance	180	0.354744	1.4385	0.0132548	0.205966	0.185217	1164	tags=32%, list=21%, signal=26%	3309/144402/8826/3091/3329/6622/8754/2353/3162/493/596/22872/7323/5516/5359/23327/5641/817/2821/59338/5151/3939/6857/5728/79901/5066/811/9451/1965/54407/4891/51760/4520/4780/7226/10533/7128/65125/3727/351/929/5621/23400/54583/4548/25932/3066/23064/6415/466/7474/23514/57817/29957/231/1385/10131/1386
MF	GO:0140297	DNA-binding transcription factor binding	186	0.346262	1.40824	0.0132939	0.205966	0.185217	1007	tags=27%, list=18%, signal=23%	3301/2114/3091/1051/10783/5468/6774/2353/2099/3516/5925/9734/23426/5771/23013/596/135112/4088/5481/8648/23543/6938/9759/1390/1655/811/1499/9113/1432/4005/55818/5467/6777/4780/1977/5814/406/1660/6688/3727/6996/6670/81/83666/171023/5757/2932/6867/64784/3066
BP	GO:0006886	intracellular protein transport	406	0.304726	1.33889	0.0132979	0.205966	0.185217	1639	tags=37%, list=30%, signal=28%	3320/3309/3326/7184/57602/5903/3329/6386/9709/4121/9871/11138/6774/5295/51465/9779/665/3936/23426/8766/1213/22872/7323/1026/7514/4851/80184/55647/60559/1871/1176/161/5870/3313/4088/57533/3308/2040/868/51552/8615/5861/5108/200576/50999/811/29886/23329/6400/128866/7532/55294/58533/2621/378/5873/1432/4924/26286/375/9789/3840/51100/9520/127933/55027/22902/23233/83548/51555/11260/9765/157769/10802/236…
BP	GO:0034097	response to cytokine	320	0.312543	1.35493	0.0133511	0.205966	0.185217	1140	tags=29%, list=21%, signal=24%	7037/2180/3309/3326/3600/3091/3329/10963/6622/1051/4360/5468/2059/8754/6774/2353/3303/2923/598/55022/837/84159/7357/5034/3718/10725/4790/5771/3556/596/7097/3192/22904/5966/4851/5359/55647/2634/834/965/10241/2182/7494/6654/6432/684/9759/8828/3460/55854/2621/1432/3845/4144/2241/55818/8731/3454/3428/6777/4780/11213/4904/7128/1660/65125/6688/6091/351/929/6556/81/83666/3720/2932/55183/2648/9261/7538/7…
BP	GO:0035967	cellular response to topologically incorrect protein	56	0.48979	1.64542	0.0134228	0.205966	0.185217	1027	tags=32%, list=19%, signal=26%	3309/3329/9709/5295/3303/8440/5771/3313/7494/22926/9451/1965/8452/4780/30001/56886/55757/55768
BP	GO:0070585	protein localization to mitochondrion	51	0.487036	1.61298	0.0134228	0.205966	0.185217	746	tags=20%, list=14%, signal=17%	3320/3301/57602/3329/665/7323/3308/55294/51100/9520
CC	GO:0070161	anchoring junction	327	0.312558	1.35722	0.0134771	0.205966	0.185217	799	tags=21%, list=15%, signal=19%	342184/2321/3309/7184/7046/10672/8826/8829/6386/9693/51056/4643/3937/8773/488/9267/8754/5782/5295/247/3303/2923/23150/5500/29780/23705/79834/8994/5034/3936/54806/55827/2885/1213/4851/10611/5329/3482/23136/5829/3313/4478/4026/5819/26047/2319/1982/200576/23094/811/340348/1499/7409/7532/3845/57514/10890/5590/375/55870/23284/3688/8650/5962/7430/10015/2022/29766/5797/64759
BP	GO:0033135	regulation of peptidyl-serine phosphorylation	60	0.47395	1.60475	0.0134907	0.205966	0.185217	1243	tags=37%, list=23%, signal=29%	3320/7037/3326/6622/8440/57600/493/596/54541/5728/9113/2621/351/8767/5144/1756/7474/64754/65981/7040/581/85440
BP	GO:2000278	regulation of DNA biosynthetic process	52	0.478706	1.58572	0.0134907	0.205966	0.185217	672	tags=21%, list=12%, signal=19%	3320/3326/10728/10575/7203/3192/1026/27000/22948/1499/3181
BP	GO:0048232	male gamete generation	144	0.366977	1.44487	0.0135135	0.205966	0.185217	825	tags=22%, list=15%, signal=19%	604/3301/3267/1811/22862/3985/598/23705/51465/493/2802/26091/9575/54558/9645/55706/4851/3482/23139/59338/5819/10461/1390/811/10657/23304/55818/8607/644150/5987/406/26003
BP	GO:0006605	protein targeting	134	0.373373	1.46298	0.0135542	0.205966	0.185217	1143	tags=24%, list=21%, signal=19%	3320/3309/57602/3329/6386/9709/4121/665/7323/60559/3308/2040/200576/128866/7532/55294/5873/4924/9789/51100/9520/51555/9765/5621/7879/27072/5194/51762/7534/7332/137492/950
BP	GO:0072659	protein localization to plasma membrane	134	0.377696	1.47992	0.0135542	0.205966	0.185217	949	tags=31%, list=17%, signal=26%	483/80333/115548/2803/9693/5295/598/55022/30844/493/23426/8766/55690/1213/55667/23136/5581/2319/8878/23167/340348/6093/7871/23433/2621/10890/5590/5525/1804/64083/3688/8650/5962/4644/7430/26003/57628/1739/5621/7879/163882
BP	GO:1901700	response to oxygen-containing compound	560	0.286851	1.29851	0.0136816	0.207063	0.186204	1089	tags=26%, list=20%, signal=23%	10135/2180/80315/3309/3326/7184/7046/3600/6696/57655/8826/9516/3091/728/3329/6622/1051/4360/9693/1811/5468/4121/488/2059/8754/6774/5295/2353/598/3162/2099/55022/837/9734/2752/493/3718/23643/4790/10892/5771/27244/27/2885/5292/596/7097/55667/1026/22904/64397/5516/4851/3482/6507/5641/5829/1176/834/2778/80267/11221/5581/2821/4478/23235/10497/59338/5151/2773/3939/7494/54541/8648/8615/116988/5728/5066/…
BP	GO:0010862	positive regulation of pathway-restricted SMAD protein phosphorylation	12	0.736408	1.72779	0.0137255	0.207063	0.186204	122	tags=25%, list=2%, signal=24%	7046/6386/5468
BP	GO:0023056	positive regulation of signaling	584	0.283379	1.28165	0.0137672	0.207063	0.186204	1244	tags=29%, list=23%, signal=25%	3320/2321/7037/3326/7046/6696/152110/8826/9516/3091/6453/8829/728/6622/6386/6092/2060/9693/10783/5468/9378/8754/6774/5295/118788/247/3303/2923/3162/8440/10457/22856/3516/344558/837/4249/2752/57630/10725/23643/4790/10892/5771/9958/8527/7097/5966/4851/5329/6507/10342/5641/161742/115004/834/6788/1075/2268/5581/8575/4088/8036/5819/2182/5151/6857/7494/6654/51347/5728/684/22926/84062/9188/9830/55252/16…
BP	GO:0001890	placenta development	45	0.500251	1.6169	0.0137931	0.207063	0.186204	911	tags=33%, list=17%, signal=28%	3326/6696/3091/1051/5468/10049/3516/2885/6788/8648/1432/55870/5467/5310/6670
BP	GO:0043086	negative regulation of catalytic activity	259	0.331908	1.40422	0.013986	0.209327	0.188239	1071	tags=29%, list=20%, signal=24%	10788/5611/3301/26973/8826/6622/9709/5468/10049/57600/5925/4249/9734/493/10114/57630/4790/5771/3192/1026/274/4851/5329/161742/9749/11221/2821/25816/2773/868/51347/5728/684/636/84062/341/11329/104/6093/1654/7532/334/23076/9113/58533/2621/5590/9961/5525/5962/3428/8725/51400/5627/5987/11213/6059/7128/65125/4660/351/100287171/4659/5621/83666/54583/5800/2932/7538/1457/6224/57732/132864/64754
BP	GO:0006954	inflammatory response	225	0.338175	1.41383	0.0140845	0.209539	0.18843	421	tags=19%, list=8%, signal=18%	9332/283131/604/3600/6696/30817/3091/728/3329/6622/253782/1051/8773/5468/6774/2353/118788/3162/2099/3516/5925/23166/837/9734/23643/4790/9575/64332/55331/5771/3556/7097/22904/5966/4851/5359/834/1075/2268/11221/4088/8605
BP	GO:0070848	response to growth factor	225	0.334242	1.39739	0.0140845	0.209539	0.18843	1106	tags=30%, list=20%, signal=25%	2321/3309/3326/7046/8826/3091/8829/6622/6386/9693/5468/3096/8754/6774/5782/2353/3303/3516/30844/493/9958/7323/4851/5641/161742/55614/5829/4088/8036/5151/51701/6654/51552/54541/5728/23527/8828/1655/116150/6093/1499/9113/58533/2621/1432/2241/94056/6198/5962/6777/8725/2022/6688/6091/351/2549/2648/9261/3066/23064/5906/7538/2066/7474/7175/967/5494/23111
BP	GO:0001654	eye development	101	0.414777	1.55981	0.0141509	0.20989	0.188746	1056	tags=35%, list=19%, signal=29%	2321/7068/7046/3091/285590/8829/3985/6774/493/54806/596/80184/161742/4088/6654/10461/23094/22926/5090/23287/1499/5316/22930/22882/4976/79888/5797/25836/6670/1739/22931/25932/3066/6597/7474
BP	GO:0002687	positive regulation of leukocyte migration	45	-0.478946	-1.65401	0.014218	0.20989	0.188746	496	tags=27%, list=9%, signal=24%	23075/3071/5724/1240/3570/5879/1436/57118/81704/972/64805/1524
BP	GO:0002376	immune system process	871	0.268801	1.24386	0.0142349	0.20989	0.188746	1046	tags=24%, list=19%, signal=23%	3320/10808/10135/604/2321/7037/85477/3326/7046/11326/5611/861/3600/23601/56829/30817/3091/728/3329/6622/1051/4360/4643/3937/8773/5468/54502/2059/8754/6774/5295/22890/2353/118788/3303/598/3162/2099/8440/10457/23705/3516/23151/5925/23166/837/256987/665/9935/9734/57630/3718/23643/3936/1316/64332/8935/10892/5771/9958/3556/5292/596/7097/1026/22904/5966/9308/4851/5359/5641/55647/2634/115004/834/5870/67…
BP	GO:0097190	apoptotic signaling pathway	220	0.336534	1.39422	0.0144092	0.211833	0.190493	857	tags=24%, list=16%, signal=21%	7046/3301/3091/8829/9709/1051/5295/3303/2923/598/3162/8440/57600/5925/837/665/5034/57630/5771/10625/596/1026/5329/81537/834/6788/1075/8575/29979/4088/2773/7494/54541/5728/1655/9451/219699/1499/1654/8452/55294/7178/5467/3428/8725/4976/26574/8454/4780/7128/6688/30001
BP	GO:0043065	positive regulation of apoptotic process	181	0.346938	1.40836	0.0147059	0.214015	0.192455	640	tags=20%, list=12%, signal=19%	604/85477/7046/3301/3329/6622/9693/5468/2923/3162/8440/665/5771/274/4851/3482/1871/6788/1075/817/8575/8439/10497/5481/25816/3939/8648/5728/22926/9759/8878/1499/1965/1654/23076/55294/9113
BP	GO:0043068	positive regulation of programmed cell death	188	0.345158	1.40641	0.0147059	0.214015	0.192455	640	tags=20%, list=12%, signal=18%	604/85477/7046/3301/3329/6622/9693/5468/2923/3162/8440/665/5771/1026/274/4851/3482/1871/6788/1075/817/8575/8439/10497/5481/25816/3939/8648/5728/22926/9759/8878/1499/1965/1654/23076/55294/9113
BP	GO:0000902	cell morphogenesis	368	0.309791	1.351	0.0147256	0.214015	0.192455	979	tags=27%, list=18%, signal=23%	3320/604/3326/8522/26037/6696/10154/8826/8829/6092/2803/9693/9378/2059/5295/22836/93663/29780/5925/5921/79834/8994/5034/23426/121512/8766/10501/596/10160/26115/4851/10611/6507/23136/23327/5829/2268/80005/9334/4478/26047/6857/113251/6654/50618/51347/23543/1982/5728/5861/23405/10461/23094/84062/4651/8828/811/219699/104/1793/100528062/114793/6093/1499/1955/4891/51760/8452/133418/8976/23433/9113/1432…
BP	GO:0002064	epithelial cell development	72	0.420035	1.49195	0.01473	0.214015	0.192455	1104	tags=36%, list=20%, signal=29%	8826/3091/9693/4643/22862/2099/3295/9575/1026/4851/4478/23094/6093/5991/5962/7430/406/7716/171023/2932/25932/5908/5906/5144/7474/231
BP	GO:0048646	anatomical structure formation involved in morphogenesis	331	0.314455	1.36348	0.0148649	0.215346	0.193652	651	tags=20%, list=12%, signal=19%	342184/90627/604/2321/23670/54757/7046/57534/861/2114/7045/3091/8829/728/6092/5468/5230/8754/6774/10718/3162/10457/3516/56975/23166/9935/9734/2752/493/54806/2885/5292/7097/22904/4851/80184/23136/2895/161742/55614/6788/9644/10522/2821/4088/5205/5819/79143/7494/5728/23405/200576/5613/8828/116150/9451/219699/23287/6093/1499/89857/8452/55294/9113/1432/5316
BP	GO:0044265	cellular macromolecule catabolic process	529	0.287244	1.29248	0.0150565	0.215528	0.193816	1335	tags=28%, list=24%, signal=23%	3320/3309/3326/7184/5611/57534/57602/56829/6386/9709/4121/255488/3303/154214/51465/665/201595/7316/9575/7267/10892/9958/137886/3192/7323/7514/27044/5516/23327/5641/26234/8087/1075/80267/8667/9960/821/29979/4478/25820/84669/7494/116988/5728/23405/5707/64326/51271/1655/8878/811/57162/390595/57092/6400/8945/23287/6093/1499/128866/8452/6907/55294/9113/1432/8148/1514/23304/22882/55968/197131/11059/192…
BP	GO:0007283	spermatogenesis	142	0.370527	1.45826	0.015083	0.215528	0.193816	825	tags=23%, list=15%, signal=20%	604/3301/3267/1811/22862/3985/598/23705/51465/493/2802/26091/9575/54558/9645/55706/4851/3482/23139/59338/5819/10461/1390/811/10657/23304/55818/8607/644150/5987/406/26003
MF	GO:0001671	ATPase activator activity	16	0.672915	1.71042	0.0150943	0.215528	0.193816	537	tags=31%, list=10%, signal=28%	483/3301/10049/27000/10598
BP	GO:0060969	negative regulation of gene silencing	16	0.673117	1.71093	0.0150943	0.215528	0.193816	1258	tags=56%, list=23%, signal=43%	283131/5468/6774/2099/100750247/10984/1994/7040/9611
MF	GO:0070325	lipoprotein particle receptor binding	10	0.730771	1.65322	0.0150943	0.215528	0.193816	454	tags=40%, list=8%, signal=37%	7184/3301/1213/6857
BP	GO:1900182	positive regulation of protein localization to nucleus	35	0.528312	1.62745	0.0151771	0.215584	0.193866	1206	tags=49%, list=22%, signal=38%	7037/3326/3985/5295/10575/7203/4088/22948/9451/1432/51366/10576/83666/7175/11143/10694/7040
BP	GO:0018193	peptidyl-amino acid modification	511	0.28876	1.29438	0.0152091	0.215584	0.193866	1116	tags=25%, list=20%, signal=22%	3320/5033/2321/7037/3326/7046/3600/151194/8826/5903/8829/6622/51719/10783/79823/4245/8440/2289/79612/51465/57600/9643/79834/30844/4249/9734/493/201595/5034/10114/3718/9575/5771/27/84061/596/51230/161742/5870/2268/135112/23139/5581/817/23515/55904/5481/7403/868/51701/54541/8648/80218/5728/10461/200576/9759/5613/11329/58508/9451/23287/6093/1499/6018/55294/9113/58533/2621/1432/5590/9961/7150/2241/55…
MF	GO:0030234	enzyme regulator activity	504	0.294265	1.31752	0.0152284	0.215584	0.193866	905	tags=22%, list=16%, signal=20%	3320/90627/23179/3326/54757/902/10788/5611/26037/153020/5922/10672/8826/5903/285590/6453/8829/6622/51719/3267/9693/9267/11138/5295/394/93663/10718/2099/116984/5921/9779/4249/57706/493/121512/10892/57522/10160/55667/1026/274/55160/4851/25780/161742/834/9749/57018/6788/1075/2778/80005/9644/5581/8575/8439/8036/25816/57533/395/55291/6654/50618/51347/116988/5707/23094/684/341/23527/1793/23329/1983/894…
MF	GO:0035255	ionotropic glutamate receptor binding	11	0.718788	1.65247	0.0153846	0.216932	0.195078	556	tags=55%, list=10%, signal=49%	2778/821/2319/5728/81831/8878
MF	GO:0051219	phosphoprotein binding	44	0.499728	1.61634	0.015411	0.216932	0.195078	766	tags=32%, list=14%, signal=28%	6622/5295/8440/5925/5921/27/2885/3482/2268/868/8945/7409/55294/8725
MF	GO:0017111	nucleoside-triphosphatase activity	226	0.33684	1.40772	0.0155148	0.217777	0.195838	1203	tags=29%, list=22%, signal=23%	3320/3309/10672/3329/4643/488/394/22836/3303/5921/493/8766/54734/23347/55647/1662/55614/79572/2634/5870/2778/3313/5205/2773/51552/116988/5861/9188/29789/1655/23250/1654/23433/378/5873/3845/10890/375/55207/2769/8607/4976/5862/23095/1660/56681/81570/7879/9704/23400/55669/22931/5908/5906/51762/1105/5898/23560/23586/10767/10973/25923/23517/54622/5899
BP	GO:0006900	vesicle budding from membrane	40	0.504546	1.59483	0.0156794	0.219233	0.197148	933	tags=38%, list=17%, signal=31%	9871/8724/22872/10342/5861/128866/8452/8976/26286/375/54874/64083/10802/56681/7879
BP	GO:0010628	positive regulation of gene expression	413	0.306132	1.35078	0.0157068	0.219233	0.197148	1020	tags=26%, list=19%, signal=23%	3320/283131/91752/7037/7046/5611/861/3600/3091/728/3329/1051/5468/6774/5295/247/3303/3162/2099/8440/23705/55022/3516/10725/23643/10892/3556/7097/3192/9308/4851/5359/115004/834/8087/2268/965/2821/4478/4088/7494/113251/1982/5728/5861/100750247/6938/84062/9188/1655/811/57162/9451/29896/4097/6093/1499/1654/54407/2621/5873/1432/3845/10657/5590/8148/160365/1896/5467/6198/192669/5962/3428/6733/6777/7430…
BP	GO:0016567	protein ubiquitination	360	0.310738	1.35393	0.0160858	0.223894	0.201339	1279	tags=25%, list=23%, signal=21%	3320/3309/3326/7046/57534/3301/9709/255488/3303/154214/344558/51465/7316/57630/26091/7267/55827/10892/10625/596/7323/119504/7174/23327/11275/26234/5581/79269/10336/29979/25820/868/5728/64326/254225/9830/8878/57162/57092/6400/8945/1499/1654/9867/8452/55294/23304/197131/11059/9520/64839/143279/8454/4780/5987/53339/11237/7128/84937/30837/51366/100287171/257218/9354/7327/865/153830/8767/6224/7706/234…
BP	GO:0010647	positive regulation of cell communication	581	0.280364	1.26981	0.0161692	0.224426	0.201817	1244	tags=29%, list=23%, signal=25%	3320/2321/7037/3326/7046/6696/152110/8826/9516/3091/6453/8829/728/6622/6386/6092/9693/10783/5468/9378/8754/6774/5295/118788/247/3303/2923/3162/8440/10457/22856/3516/344558/837/4249/2752/57630/10725/23643/4790/10892/5771/9958/8527/7097/5966/4851/5329/6507/10342/5641/161742/115004/834/6788/1075/2268/5581/8575/4088/8036/5819/2182/5151/6857/7494/6654/51347/5728/684/22926/84062/9188/9830/55252/1655/88…
MF	GO:0019900	kinase binding	343	0.30959	1.34478	0.0162382	0.224591	0.201966	1176	tags=28%, list=21%, signal=23%	3320/7037/3326/5611/8826/3091/8829/51719/1051/10783/8754/6774/5295/22836/598/10718/2099/8440/5500/5925/9734/493/5771/8527/2885/1213/1026/9645/10611/25780/161742/161/834/2268/11221/29979/4478/4088/57533/5151/3939/868/5728/5066/636/9759/11329/9830/8878/1499/7532/9867/9113/2621/1432/10657/5590/10746/9961/5525/3688/9043/4976/7430/51400/26574/5987/7443/11213/7128/65125/55755/5310/4660/1739/6416/4659/5…
BP	GO:0061025	membrane fusion	65	0.437879	1.52757	0.0163666	0.224591	0.201966	1033	tags=38%, list=19%, signal=32%	6622/8773/137886/54734/55647/80183/5819/2773/6857/8615/200576/23355/25801/2621/1514/55207/55968/10282/51479/9554/7879/23400/27072/55669/51762
BP	GO:0070527	platelet aggregation	25	-0.543992	-1.63018	0.0164706	0.224591	0.201966	866	tags=36%, list=16%, signal=30%	5578/6850/4067/7414/60/5580/3717/3572/64805
BP	GO:0006366	transcription by RNA polymerase II	875	0.263305	1.21876	0.01649	0.224591	0.201966	1095	tags=23%, list=20%, signal=22%	10135/604/3309/3097/7068/902/861/22936/2114/7227/9516/3091/728/6622/6386/1051/5468/3096/6774/5295/22890/2353/3303/8178/3162/2099/8440/55022/3516/55422/2649/57600/55840/5925/9643/9935/84159/9734/493/10725/1316/4790/9575/54806/57591/55827/5771/23013/22807/7097/3192/7323/9645/7514/22904/5966/4851/51230/5359/1871/57018/11177/135112/27107/10522/9960/121536/817/10336/4088/23160/5481/84441/7494/64864/86…
BP	GO:1903829	positive regulation of cellular protein localization	122	0.392308	1.5237	0.0164918	0.224591	0.201966	1209	tags=36%, list=22%, signal=29%	7037/3326/57602/8826/3985/5295/10575/493/8766/7203/7323/5581/4478/4088/2040/636/22948/8878/9451/55294/1432/51100/3688/9520/5962/7430/57628/26354/51366/1739/57142/5621/10576/163882/83666/2932/2066/7175/7332/11143/25921/10694/7040/5583
BP	GO:0019220	regulation of phosphate metabolic process	519	0.290153	1.30238	0.0164975	0.224591	0.201966	1071	tags=24%, list=20%, signal=22%	3320/2321/7037/2180/3326/7184/54757/7046/902/5611/3301/3600/10728/26973/152110/8826/5903/3091/8829/728/6622/6386/51719/9693/3937/5468/3985/8754/6774/5295/10718/8440/10457/55022/57600/5925/30844/4249/493/10114/10892/5771/596/3192/1026/5329/161742/8087/57018/6788/2268/11221/5581/4088/5151/868/55291/51347/54541/5728/10461/3417/84062/341/9759/11329/8878/9451/104/9258/5933/6093/23175/1654/7532/55294/9…
BP	GO:0051174	regulation of phosphorus metabolic process	519	0.290153	1.30238	0.0164975	0.224591	0.201966	1071	tags=24%, list=20%, signal=22%	3320/2321/7037/2180/3326/7184/54757/7046/902/5611/3301/3600/10728/26973/152110/8826/5903/3091/8829/728/6622/6386/51719/9693/3937/5468/3985/8754/6774/5295/10718/8440/10457/55022/57600/5925/30844/4249/493/10114/10892/5771/596/3192/1026/5329/161742/8087/57018/6788/2268/11221/5581/4088/5151/868/55291/51347/54541/5728/10461/3417/84062/341/9759/11329/8878/9451/104/9258/5933/6093/23175/1654/7532/55294/9…
BP	GO:0001952	regulation of cell-matrix adhesion	56	0.467379	1.57013	0.0167785	0.226218	0.203429	659	tags=25%, list=12%, signal=22%	342184/604/8826/8829/5295/5921/79834/596/4088/395/9748/5728/6093/5590
CC	GO:0005793	endoplasmic reticulum-Golgi intermediate compartment	63	0.457313	1.56937	0.0167785	0.226218	0.203429	1058	tags=37%, list=19%, signal=30%	3309/4121/4245/10130/57222/5034/5771/81671/1075/23405/50999/811/4924/10282/5862/9321/6091/9554/56886/57410/23071/55757/7039
BP	GO:0061008	hepaticobiliary system development	48	0.482695	1.58604	0.0168067	0.226218	0.203429	1406	tags=48%, list=26%, signal=36%	1051/3162/84159/4851/3482/4088/7494/8452/55294/55036/3845/7128/25836/5310/6670/3720/5906/7039/57817/1386/3184/5290/4763
BP	GO:0090049	regulation of cell migration involved in sprouting angiogenesis	17	0.658418	1.69544	0.0169173	0.226218	0.203429	343	tags=35%, list=6%, signal=33%	90627/8829/3162/9734/4851/161742
BP	GO:0043524	negative regulation of neuron apoptotic process	55	0.474897	1.58536	0.0169492	0.226218	0.203429	648	tags=33%, list=12%, signal=29%	80315/3326/3091/8829/728/3329/6622/1051/598/3162/5921/596/5641/2821/219699/100528062/58533/3845
CC	GO:0060076	excitatory synapse	10	-0.719294	-1.70776	0.0169492	0.226218	0.203429	28	tags=30%, list=1%, signal=30%	23191/22829/79953
BP	GO:2000573	positive regulation of DNA biosynthetic process	33	0.532279	1.62479	0.0169779	0.226218	0.203429	596	tags=21%, list=11%, signal=19%	3320/3326/10728/10575/7203/22948/1499
BP	GO:0009394	2'-deoxyribonucleotide metabolic process	10	0.725693	1.64174	0.0169811	0.226218	0.203429	4	tags=10%, list=0%, signal=10%	1806
BP	GO:0010830	regulation of myotube differentiation	15	0.660188	1.65102	0.0171756	0.228196	0.205208	647	tags=53%, list=12%, signal=47%	9734/596/4851/57486/7494/9759/23250/1432
BP	GO:0044092	negative regulation of molecular function	364	0.308074	1.34107	0.0175913	0.233097	0.209615	1114	tags=27%, list=20%, signal=23%	10788/5611/3301/26973/8826/6622/51719/9709/5468/488/1193/10049/3162/2099/57600/5925/4249/9734/493/10114/57630/4790/5771/5292/3192/1026/274/4851/5329/23327/161742/9749/11221/5581/817/2821/29979/25816/2773/868/51347/5728/684/636/84062/341/9759/11329/57162/104/8945/6093/1965/1654/7532/334/23076/55294/9113/58533/2621/5590/9961/5525/5962/3428/8725/51400/5627/5987/11213/6059/7128/65125/6688/5310/4660/3…
BP	GO:0007276	gamete generation	191	0.345826	1.41008	0.0176991	0.233511	0.209987	825	tags=21%, list=15%, signal=19%	604/7046/3301/3267/1811/22862/3985/598/23705/2649/51465/493/2802/26091/9575/54558/596/9645/55706/4851/3482/10522/23139/59338/5819/6654/10461/1390/811/1499/1654/10657/23304/55818/8607/644150/3688/5987/406/56907/26003
BP	GO:0010039	response to iron ion	13	0.690133	1.64664	0.0177165	0.233511	0.209987	617	tags=46%, list=11%, signal=41%	3091/6622/3162/596/79901/4891
BP	GO:0018105	peptidyl-serine phosphorylation	156	0.356679	1.41951	0.0178042	0.234045	0.210467	1216	tags=35%, list=22%, signal=28%	3320/7037/3326/7046/6622/51719/10783/8440/57600/493/10114/596/23139/5581/817/23515/51701/54541/5728/200576/5613/11329/9451/6093/9113/2621/1432/5590/7150/6198/6733/127933/7443/23012/65125/5310/351/2932/9261/1195/1859/1457/8767/5144/1756/7474/64754/146057/65981/23049/6197/7040/5583/581
BP	GO:0050863	regulation of T cell activation	120	0.379785	1.47203	0.0180451	0.236506	0.212681	759	tags=27%, list=14%, signal=23%	10808/604/7037/11326/861/3600/3329/1051/22890/8440/10457/57630/3718/64332/10892/5771/9308/115004/11221/2319/8379/7494/868/6654/57162/1499/7409/5590/1326/160365/6777/3123
BP	GO:0001944	vasculature development	234	0.324231	1.36	0.0181564	0.236506	0.212681	886	tags=23%, list=16%, signal=20%	90627/2321/23670/7046/57534/861/7045/3091/8829/728/6092/9693/4643/5468/5230/6774/3162/10457/3516/5921/23166/9734/2752/493/4851/161742/7494/6654/5728/5613/8828/116150/9451/219699/6093/1499/55294/1432/5316/3688/6733/26057/2022/5797/4780/7128/9255/719/6688/7716/6091/5310/80155
MF	GO:0030554	adenyl nucleotide binding	667	0.275147	1.25681	0.0181598	0.236506	0.212681	1180	tags=24%, list=22%, signal=21%	3320/10808/2321/2180/3309/3326/7184/5836/7046/8566/861/3301/2710/26973/152110/3329/9693/4643/10783/488/3985/5230/115/22836/3303/9778/10575/10914/56975/51465/30844/2752/493/10114/3718/8527/27/5292/51363/7203/3192/7323/23347/6646/1662/54822/55614/79572/115004/6767/6788/2268/3313/23139/5581/817/5205/23235/83931/2182/3308/4642/51701/26027/51347/9748/523/23405/10461/200576/9188/5613/29789/11329/4651/2…
BP	GO:0019058	viral life cycle	138	0.365082	1.43264	0.0181818	0.236506	0.212681	1428	tags=42%, list=26%, signal=32%	7037/3326/23601/56829/8829/2060/4360/5125/8724/3303/5034/596/4851/5359/55254/5819/5481/2040/5861/200576/684/9830/1655/104/1654/128866/2621/1514/55207/11059/3688/3428/6733/3123/10015/5987/7879/6732/4684/54737/7706/5093/9474/1508/137492/950/5479/348/9683/9972/6993/7913/3685/219931/9218/3839/440275/3609
BP	GO:0050673	epithelial cell proliferation	114	0.388905	1.50167	0.0182648	0.236709	0.212863	928	tags=28%, list=17%, signal=24%	2321/7046/3091/8829/728/1051/5468/9788/6774/3162/2099/55840/5925/2752/4851/10522/11221/4088/7494/5728/5613/8828/8945/1499/55294/5467/5797/7128/9255/6091/1739/57142
BP	GO:0032692	negative regulation of interleukin-1 production	12	-0.672614	-1.69557	0.0182927	0.236709	0.212863	148	tags=25%, list=3%, signal=24%	11006/3479/1524
BP	GO:0072655	establishment of protein localization to mitochondrion	49	0.493505	1.62394	0.0183946	0.23741	0.213494	746	tags=20%, list=14%, signal=18%	3320/3301/57602/3329/665/7323/3308/55294/51100/9520
BP	GO:0007173	epidermal growth factor receptor signaling pathway	47	0.485616	1.58872	0.0185497	0.238792	0.214736	1578	tags=57%, list=29%, signal=41%	8826/5782/8440/5771/8527/2885/5329/55614/868/6654/55294/58533/378/9961/2241/7879/2549/57732/7039/7040/55914/6868/5290/9185/7251/9770/3092
BP	GO:0071363	cellular response to growth factor stimulus	218	0.332671	1.37857	0.018759	0.240862	0.216597	1106	tags=30%, list=20%, signal=25%	2321/3309/3326/7046/8826/3091/8829/6622/6386/9693/5468/3096/8754/6774/5782/2353/3303/3516/30844/493/9958/7323/4851/5641/161742/55614/5829/4088/8036/5151/51701/6654/51552/54541/5728/23527/8828/1655/116150/1499/9113/58533/2621/1432/94056/6198/5962/6777/8725/2022/6688/6091/351/2549/2648/9261/3066/23064/5906/7538/2066/7474/967/5494/23111
BP	GO:0031669	cellular response to nutrient levels	95	0.403924	1.50543	0.0189873	0.2431	0.21861	818	tags=22%, list=15%, signal=19%	10135/80315/3309/3600/3162/2752/27244/5292/596/1026/23235/7494/8648/9451/1965/54407/2621/51100/3428/4780/10533
BP	GO:1902305	regulation of sodium ion transmembrane transport	26	0.560373	1.63192	0.0190311	0.2431	0.21861	1051	tags=54%, list=19%, signal=44%	483/493/23327/5581/817/2040/2745/81831/7871/375/65125/1739/81/1756
CC	GO:0005856	cytoskeleton	800	0.265853	1.22252	0.0191847	0.244097	0.219507	1177	tags=26%, list=21%, signal=24%	10808/342184/91752/2321/85477/8522/10788/57534/3301/26037/90362/8826/285590/6453/8829/6622/6386/26512/4643/10783/3985/9788/5782/22890/22836/93663/247/3303/598/23150/29780/10575/57600/5925/84288/79834/256987/5034/3718/3936/121512/8766/54806/10625/27/257019/1837/1213/137886/10160/7203/3192/274/9645/55706/5516/10611/80184/23136/11275/55614/54902/5829/1075/2268/9644/10241/23139/5581/4478/23085/4026/5…
BP	GO:0006913	nucleocytoplasmic transport	155	0.355337	1.41367	0.0192878	0.244097	0.219507	1482	tags=36%, list=27%, signal=27%	3326/5903/3267/6774/5295/10892/1026/7514/55706/4851/1871/3313/4088/868/9984/811/2621/1432/10657/3181/3840/127933/55027/6059/1660/11260/57187/54888/5310/4927/4928/55677/51366/4659/2932/9818/8125/51501/7175/1994/7531/23049/7040/55705/91746/9972/9887/3842/5905/8498/57510/23279/3839/23534/8841/6741
BP	GO:0051169	nuclear transport	155	0.355337	1.41367	0.0192878	0.244097	0.219507	1482	tags=36%, list=27%, signal=27%	3326/5903/3267/6774/5295/10892/1026/7514/55706/4851/1871/3313/4088/868/9984/811/2621/1432/10657/3181/3840/127933/55027/6059/1660/11260/57187/54888/5310/4927/4928/55677/51366/4659/2932/9818/8125/51501/7175/1994/7531/23049/7040/55705/91746/9972/9887/3842/5905/8498/57510/23279/3839/23534/8841/6741
MF	GO:0032559	adenyl ribonucleotide binding	664	0.274287	1.25299	0.019347	0.244097	0.219507	1180	tags=24%, list=22%, signal=21%	3320/10808/2321/2180/3309/3326/7184/5836/7046/8566/861/3301/2710/26973/152110/3329/9693/4643/10783/488/3985/5230/115/22836/3303/9778/10575/10914/56975/51465/30844/2752/493/10114/3718/8527/27/5292/51363/7203/3192/7323/23347/6646/1662/54822/55614/79572/115004/6788/2268/3313/23139/5581/817/5205/23235/83931/2182/3308/4642/51701/26027/51347/9748/523/23405/10461/200576/9188/5613/29789/11329/4651/22948/…
BP	GO:0022610	biological adhesion	457	0.291185	1.29301	0.0193548	0.244097	0.219507	791	tags=23%, list=14%, signal=21%	10808/342184/604/7037/3326/11326/861/3600/6696/10154/253559/8826/30817/7045/8829/3329/6092/10894/1051/22862/488/9788/9378/9267/8754/10049/5295/22890/394/8440/5500/10457/29780/23705/5921/23166/79834/5034/3718/10725/64332/10892/5771/3556/27/4045/596/81671/9308/4851/10611/5329/2895/54822/5829/2778/80005/11221/965/5581/4478/4088/4026/5819/26047/2319/395/8379/7494/868/9748/5728/5861/10461/5613/4651/88…
MF	GO:0019955	cytokine binding	35	-0.498461	-1.63327	0.0195599	0.246059	0.221271	378	tags=29%, list=7%, signal=27%	7048/920/3459/3570/3572/1436/972/2/1441/1524
BP	GO:0051648	vesicle localization	85	0.405025	1.48031	0.0197044	0.247251	0.222343	990	tags=33%, list=18%, signal=27%	6622/4643/8773/3985/8766/26115/10342/1176/4642/8615/5728/5861/84062/1499/8452/8976/5873/26286/5590/375/54874/4644/23233/9321/157769/56681/81/29058
CC	GO:0005789	endoplasmic reticulum membrane	399	0.302796	1.32896	0.0198151	0.24739	0.222467	884	tags=21%, list=16%, signal=19%	342184/79772/2180/3309/7184/3301/57655/6386/9709/253782/488/9871/2923/56605/3162/10130/23151/57222/51465/6252/837/201595/29940/7316/23426/55331/84061/596/81671/22872/60481/4851/5329/6646/60559/55254/81537/5870/23760/821/817/8605/121457/2182/2773/79143/7494/757/22926/84062/50999/811/116150/9451/3460/23250/6400/23175/9867/3845/22930/10890/23507/6238/10954/151742/50640/9789/1896/444/10282/813/3123/1…
CC	GO:0098827	endoplasmic reticulum subcompartment	402	0.30144	1.32403	0.0198151	0.24739	0.222467	884	tags=21%, list=16%, signal=19%	342184/79772/2180/3309/7184/3301/57655/6386/9709/253782/488/9871/2923/56605/3162/10130/23151/57222/51465/6252/837/201595/29940/7316/23426/55331/84061/596/81671/22872/60481/4851/5329/6646/60559/55254/81537/5870/23760/821/817/8605/121457/2182/2773/79143/7494/757/22926/84062/50999/811/116150/9451/3460/23250/6400/23175/9867/3845/22930/10890/23507/6238/10954/151742/50640/9789/1896/444/10282/813/3123/1…
BP	GO:0010942	positive regulation of cell death	207	0.335665	1.38482	0.0201439	0.248266	0.223256	640	tags=19%, list=12%, signal=18%	604/85477/7046/3301/3329/6622/9693/5468/2353/2923/3162/8440/665/5771/1026/274/4851/3482/1871/6788/1075/817/8575/8439/10497/5481/25816/3939/54541/8648/5728/22926/9759/8878/1499/1965/1654/23076/55294/9113
BP	GO:0030198	extracellular matrix organization	52	0.463857	1.53653	0.0202361	0.248266	0.223256	921	tags=37%, list=17%, signal=31%	5033/7046/861/7045/285590/4643/10049/5925/3936/4851/170691/4088/2621/3688/2022/30001/79709/351/100287171
BP	GO:0043062	extracellular structure organization	52	0.463857	1.53653	0.0202361	0.248266	0.223256	921	tags=37%, list=17%, signal=31%	5033/7046/861/7045/285590/4643/10049/5925/3936/4851/170691/4088/2621/3688/2022/30001/79709/351/100287171
BP	GO:0045229	external encapsulating structure organization	52	0.463857	1.53653	0.0202361	0.248266	0.223256	921	tags=37%, list=17%, signal=31%	5033/7046/861/7045/285590/4643/10049/5925/3936/4851/170691/4088/2621/3688/2022/30001/79709/351/100287171
BP	GO:0007166	cell surface receptor signaling pathway	820	0.265503	1.2233	0.0202381	0.248266	0.223256	1124	tags=25%, list=20%, signal=24%	604/2321/5793/2180/80315/3309/3326/7046/57534/3600/26037/10154/8826/30817/3091/8829/728/6622/6386/6092/9693/4643/3937/5468/9788/9378/3096/8754/6774/5782/5295/2353/8724/3303/2923/598/10718/3162/8440/55022/22856/3516/5925/5921/837/4249/84159/7357/8994/5034/57630/3718/23643/26091/4790/54806/64332/10892/5771/401474/9958/8527/23013/3556/2885/10501/596/7097/7323/64397/4851/5329/5359/3482/5641/2895/1617…
BP	GO:0045321	leukocyte activation	330	0.30474	1.32058	0.0202977	0.248266	0.223256	759	tags=24%, list=14%, signal=22%	10808/10135/604/7037/11326/861/3600/30817/728/3329/6622/1051/3937/8773/8754/6774/5295/22890/3162/8440/10457/3516/9935/9734/57630/3718/3936/1316/64332/8935/10892/5771/596/7097/1026/22904/9308/5359/115004/1075/2268/11221/5581/4478/4088/5819/55904/2319/8379/7494/868/6654/9984/10461/684/9759/10320/57162/3460/9258/1499/7409/112616/9867/2621/5873/5316/5590/1326/1514/2241/8723/160365/139818/3688/57102/6…
BP	GO:0006984	ER-nucleus signaling pathway	30	0.538629	1.61814	0.0203046	0.248266	0.223256	793	tags=33%, list=14%, signal=29%	3309/488/8440/5771/55160/22926/9451/1965/55294/4780
BP	GO:0050680	negative regulation of epithelial cell proliferation	37	0.510344	1.59352	0.0203046	0.248266	0.223256	1244	tags=49%, list=23%, signal=38%	2321/7046/5468/9788/55840/5925/11221/5728/55294/5467/5797/9255/6091/1739/7474/1386/7040/348
BP	GO:0009891	positive regulation of biosynthetic process	750	0.267301	1.22764	0.0203349	0.248266	0.223256	1187	tags=25%, list=22%, signal=23%	3320/10808/10135/3309/3326/7068/7046/5611/861/3600/6696/10728/2114/9516/3091/6622/1051/5468/3096/6774/5295/2353/8178/2099/8440/10575/55022/3516/79612/2649/55840/5925/9643/9935/84159/10725/1316/4790/9575/54806/57591/55827/5771/5292/7203/7097/3192/9645/22904/60481/5966/4851/5359/80184/6646/1871/8087/135112/10522/4088/23160/55904/84441/7494/113251/8648/1982/9984/27000/6938/22926/170463/1997/9759/509…
BP	GO:0031328	positive regulation of cellular biosynthetic process	736	0.267967	1.22733	0.0204573	0.249031	0.223943	1187	tags=25%, list=22%, signal=23%	3320/10135/3309/3326/7068/7046/5611/861/3600/6696/10728/2114/9516/3091/6622/1051/5468/3096/6774/5295/2353/8178/2099/8440/10575/55022/3516/79612/2649/55840/5925/9643/9935/84159/10725/1316/4790/9575/54806/57591/55827/5771/5292/7203/7097/3192/9645/22904/60481/5966/4851/5359/80184/6646/1871/8087/135112/10522/4088/23160/55904/84441/7494/113251/8648/1982/9984/27000/6938/22926/170463/1997/9759/5090/1015…
BP	GO:0030003	cellular cation homeostasis	182	0.340244	1.38058	0.0204978	0.249031	0.223943	1144	tags=32%, list=21%, signal=26%	7037/7184/483/10672/3091/728/6622/9709/1811/488/1193/3162/2099/493/27/596/54734/6507/23327/55647/54822/79572/10367/5581/817/4088/523/79901/811/4097/4891/2495/7178/375/2769/1317/7226/23312/719/30001/10159/5310/351/6556/5621/7879/23400/25932/5144/10539/1756/7474/7531/57817/9474/1230/51714/535
BP	GO:0048729	tissue morphogenesis	161	0.351955	1.40911	0.0205882	0.249448	0.224318	658	tags=20%, list=12%, signal=19%	342184/90627/7046/57534/3091/8829/6092/64478/9788/2099/3516/54806/57591/2885/596/9645/4851/80184/6788/10522/2821/4478/4088/6654/5728/5613/8828/104/8945/1499/55036/3845/10890
MF	GO:0005154	epidermal growth factor receptor binding	17	0.65199	1.67888	0.0206767	0.249448	0.224318	1578	tags=76%, list=29%, signal=55%	84894/2885/5359/378/2241/8723/2066/7039/6311/6642/7410/6643/3092
BP	GO:0007588	excretion	10	0.717333	1.62282	0.0207547	0.249448	0.224318	335	tags=40%, list=6%, signal=38%	1811/3162/10725/23327
BP	GO:0006914	autophagy	271	0.315739	1.34142	0.0208044	0.249448	0.224318	818	tags=19%, list=15%, signal=17%	3320/10135/57655/57602/3091/6622/488/6774/3162/9779/665/27244/27/55332/596/1213/528/23001/137886/81671/54734/55254/834/80183/10241/29979/57533/2773/7494/523/1982/5861/200576/22926/9830/4534/8878/6093/128866/55294/58533/22930/54874/55207/55968/51100/526/3428/23118/5987/10533
BP	GO:0061919	process utilizing autophagic mechanism	271	0.315739	1.34142	0.0208044	0.249448	0.224318	818	tags=19%, list=15%, signal=17%	3320/10135/57655/57602/3091/6622/488/6774/3162/9779/665/27244/27/55332/596/1213/528/23001/137886/81671/54734/55254/834/80183/10241/29979/57533/2773/7494/523/1982/5861/200576/22926/9830/4534/8878/6093/128866/55294/58533/22930/54874/55207/55968/51100/526/3428/23118/5987/10533
CC	GO:0016234	inclusion body	42	0.490324	1.56578	0.0208333	0.249448	0.224318	556	tags=26%, list=10%, signal=24%	3326/5903/6622/9709/2060/3303/23001/2268/29979/25820/8878
MF	GO:0044183	protein folding chaperone	15	0.656209	1.64107	0.0209924	0.250488	0.225254	1179	tags=87%, list=21%, signal=68%	3309/3326/10049/3303/10575/7203/3313/22948/811/5202/10576/10694/5201
BP	GO:2001233	regulation of apoptotic signaling pathway	124	0.377347	1.46465	0.021021	0.250488	0.225254	831	tags=28%, list=15%, signal=25%	7046/3301/3091/8829/9709/3303/2923/598/3162/8440/5925/5034/57630/5771/10625/596/5329/6788/1075/8575/29979/2773/7494/5728/9451/219699/1499/1654/55294/7178/8725/4976/26574/4780/7128
BP	GO:0060627	regulation of vesicle-mediated transport	228	0.327367	1.37089	0.0211566	0.2515	0.226164	1141	tags=31%, list=21%, signal=25%	79772/57534/3600/30817/6453/8829/6622/6386/488/8724/3162/9779/30844/8766/54806/8527/27/7097/274/4851/5359/23327/55529/2268/4478/6857/5728/10461/636/84062/341/811/6093/51760/11069/8976/2621/5873/22930/10890/375/2241/55589/8723/8650/57102/5962/7430/80331/10015/55681/51479/9765/6688/56681/929/6556/7879/163882/23400/2932/5908/5906/51762/7474/93664/967/9474/5898/201294
BP	GO:0071248	cellular response to metal ion	65	0.427756	1.49226	0.0212766	0.252323	0.226904	1131	tags=40%, list=21%, signal=32%	3309/144402/8826/6622/2353/3162/7323/5641/817/6857/811/9451/1965/51760/4520/4780/7226/65125/3727/351/5621/23400/25932/7474/29957/1385
BP	GO:0032434	regulation of proteasomal ubiquitin-dependent protein catabolic process	62	0.438559	1.50094	0.0217028	0.255983	0.230195	506	tags=18%, list=9%, signal=16%	3326/6386/9709/255488/3303/154214/7514/8667/29979/25820/64326
BP	GO:0030323	respiratory tube development	49	0.473195	1.55711	0.0217391	0.255983	0.230195	1131	tags=41%, list=21%, signal=33%	7068/10728/5125/3516/10905/4851/83931/1499/55294/55036/3845/3988/1977/5310/6670/171023/51501/7474/7534/1385
BP	GO:0001910	regulation of leukocyte mediated cytotoxicity	30	-0.512922	-1.62152	0.0218978	0.255983	0.230195	926	tags=43%, list=17%, signal=36%	5532/3684/3133/3965/10859/3071/146850/5272/3106/84868/3122/10666/1524
BP	GO:2001243	negative regulation of intrinsic apoptotic signaling pathway	36	0.504748	1.56517	0.0219224	0.255983	0.230195	793	tags=39%, list=14%, signal=33%	3301/3091/9709/3303/598/10625/596/5329/7494/1654/7178/8725/4976/4780
BP	GO:1902532	negative regulation of intracellular signal transduction	197	0.338825	1.38479	0.0219298	0.255983	0.230195	1258	tags=36%, list=23%, signal=28%	604/3301/5922/9516/3091/9709/5468/3303/598/2099/5921/493/8994/10114/5771/10625/8527/27244/27/596/5516/5329/161742/11221/59338/7494/51347/54541/5728/9984/11329/10048/1654/8452/1432/7178/23304/55870/23005/197131/3688/8725/4976/7430/4780/11213/406/7128/6688/1739/5621/5341/2932/64784/1859/1540/5144/10010/8661/5494/4771/1827/10131/284996/5140/55914/55031/348/55075/9611
BP	GO:0018209	peptidyl-serine modification	161	0.343892	1.37683	0.0220588	0.255983	0.230195	1216	tags=34%, list=22%, signal=27%	3320/7037/3326/7046/6622/51719/10783/8440/57600/493/10114/596/23139/5581/817/23515/51701/54541/5728/200576/5613/11329/9451/6093/9113/2621/1432/5590/7150/6198/6733/127933/7443/23012/65125/5310/351/2932/9261/1195/1859/1457/8767/5144/1756/7474/64754/146057/65981/23049/6197/7040/5583/581
BP	GO:0001934	positive regulation of protein phosphorylation	268	0.316198	1.34376	0.02213	0.255983	0.230195	1071	tags=24%, list=20%, signal=20%	3320/2321/7037/2180/3326/54757/7046/3600/152110/8826/8829/6622/6386/51719/9693/3937/5468/3985/8754/10718/10457/57600/30844/493/10892/596/1026/5329/8087/6788/5151/51347/8878/1654/55294/9113/2621/3845/5590/94056/2209/3123/55615/23118/2022/65125/6091/5310/351/51429/6556/1739/6416/5621/83666/114882/3066/5906/2066/8767/7474/7039/7006/64754
BP	GO:0002685	regulation of leukocyte migration	63	-0.399023	-1.49307	0.0221675	0.255983	0.230195	564	tags=22%, list=10%, signal=20%	4067/79890/23075/3071/5724/1240/3570/5879/1436/57118/81704/972/64805/1524
CC	GO:0005911	cell-cell junction	168	0.345125	1.38917	0.0222552	0.255983	0.230195	939	tags=27%, list=17%, signal=23%	342184/7046/8826/6386/9693/4643/3937/8773/488/9267/5295/247/23150/23705/8994/54806/2885/4851/10611/23136/5829/5819/26047/2319/1982/200576/23094/340348/1499/7409/10890/5590/55870/23284/3688/5962/10015/29766/5797/157378/23254/7408/351/1739/2549
MF	GO:0061629	RNA polymerase II-specific DNA-binding transcription factor binding	150	0.347684	1.38121	0.0222883	0.255983	0.230195	1007	tags=26%, list=18%, signal=22%	3301/2114/3091/1051/5468/6774/2353/2099/3516/5925/23426/5771/23013/135112/4088/5481/8648/9759/1655/811/1499/9113/1432/4005/55818/5467/6777/4780/406/1660/6688/3727/6670/81/83666/171023/2932/6867/3066
BP	GO:0031329	regulation of cellular catabolic process	398	0.298673	1.31094	0.0223979	0.255983	0.230195	1460	tags=32%, list=27%, signal=25%	3320/10135/3326/57602/56829/3091/6622/6386/9709/255488/8754/6774/3303/3162/5500/154214/665/493/27244/27/55332/596/528/3192/7514/26234/55254/834/8087/1075/8667/10241/29979/4478/25820/57533/2773/4898/523/1982/5728/64326/3417/22926/341/9830/4534/8945/23287/6093/128866/55294/9113/58533/1432/22930/8148/51100/5962/526/3428/23118/7430/4780/5987/10533/4904/7128/1660/22894/54888/5310/9554/351/51429/10128/…
BP	GO:0046661	male sex differentiation	45	0.483758	1.56359	0.0224138	0.255983	0.230195	796	tags=31%, list=15%, signal=27%	7046/64478/22862/22836/598/2099/3295/84159/596/59338/8648/1499/6777/9667
BP	GO:0010810	regulation of cell-substrate adhesion	88	0.399763	1.47081	0.0224719	0.255983	0.230195	659	tags=23%, list=12%, signal=20%	342184/604/8826/8829/5295/5921/79834/5034/596/4851/80005/5581/4088/395/9748/5728/811/1793/6093/5590
CC	GO:0034774	secretory granule lumen	126	0.369158	1.43622	0.0225225	0.255983	0.230195	677	tags=19%, list=12%, signal=17%	2162/3320/3326/5836/5611/8566/6386/51719/4790/80184/1075/2268/2821/5707/3417/29789/10447/6093/1654/25801/2621/5873/1432/9961
BP	GO:0009887	animal organ morphogenesis	252	0.319737	1.34837	0.0225352	0.255983	0.230195	928	tags=25%, list=17%, signal=22%	342184/7068/54757/7046/57534/3091/8829/6092/1051/64478/6774/10718/2099/22856/3516/56975/9935/84159/54806/5292/596/9645/4851/80184/2268/8575/4478/4088/59338/83931/7494/6654/5728/5066/5090/5613/8828/55252/104/8945/23287/1499/1955/8452/55294/55036/1432/3845/55870/1896/22882/2022/7468/8454/5797/9321/7128/25836/6091/5310/6670/1739/57142
MF	GO:0016860	intramolecular oxidoreductase activity	17	0.63656	1.63915	0.0225564	0.255983	0.230195	1017	tags=65%, list=19%, signal=53%	10728/2923/56605/10130/5034/2821/78987/3422/10954/30001/23071
BP	GO:0032956	regulation of actin cytoskeleton organization	148	0.346963	1.37209	0.0225564	0.255983	0.230195	932	tags=26%, list=17%, signal=22%	342184/85477/7046/10788/8826/8829/9788/2059/5295/22836/93663/8440/5921/27/2885/274/55160/5829/5581/4088/395/5066/684/6093/8976/23433/9113/375/2241/5962/29766/5987/7226/56907/7408/51429/100287171/1739/5341
BP	GO:0031330	negative regulation of cellular catabolic process	125	0.375313	1.45566	0.0225904	0.255983	0.230195	1262	tags=35%, list=23%, signal=28%	10135/3326/57602/6622/6386/6774/3162/493/596/3192/55254/8667/57533/1982/341/4534/6093/128866/1432/8148/23118/10533/4904/1660/54888/9554/10128/6556/100287171/9704/23400/23274/9261/7538/1457/1994/23429/23049/51322/81892/8925/3184/257397/9683
CC	GO:0031983	vesicle lumen	127	0.367813	1.43183	0.0226244	0.255983	0.230195	677	tags=19%, list=12%, signal=17%	2162/3320/3326/5836/5611/8566/6386/51719/4790/80184/1075/2268/2821/5707/3417/29789/10447/6093/1654/25801/2621/5873/1432/9961
CC	GO:0060205	cytoplasmic vesicle lumen	127	0.367813	1.43183	0.0226244	0.255983	0.230195	677	tags=19%, list=12%, signal=17%	2162/3320/3326/5836/5611/8566/6386/51719/4790/80184/1075/2268/2821/5707/3417/29789/10447/6093/1654/25801/2621/5873/1432/9961
CC	GO:0005788	endoplasmic reticulum lumen	79	0.415918	1.50296	0.0226904	0.255983	0.230195	1322	tags=44%, list=24%, signal=34%	5033/3309/7184/5611/6696/2923/10130/56975/5034/5329/1075/80267/821/811/340348/334/2621/4924/10954/813/30001/79709/351/56886/23071/55757/51752/7474/375056/5479/348/56005/6868/5155/10148
BP	GO:0110053	regulation of actin filament organization	118	0.369741	1.43399	0.0227618	0.255983	0.230195	932	tags=27%, list=17%, signal=23%	342184/85477/7046/10788/8829/9788/2059/5295/93663/8440/5921/2885/274/55160/5829/5581/4088/395/6093/8976/9113/375/2241/5962/29766/5987/56907/7408/51429/100287171/1739/5341
BP	GO:0006505	GPI anchor metabolic process	11	-0.68129	-1.69032	0.0228216	0.255983	0.230195	876	tags=36%, list=16%, signal=31%	9488/54965/9487/65258
BP	GO:0006506	GPI anchor biosynthetic process	11	-0.68129	-1.69032	0.0228216	0.255983	0.230195	876	tags=36%, list=16%, signal=31%	9488/54965/9487/65258
BP	GO:0051894	positive regulation of focal adhesion assembly	15	0.647414	1.61908	0.0229008	0.256293	0.230474	594	tags=33%, list=11%, signal=30%	342184/8826/8829/4088/6093
BP	GO:0031954	positive regulation of protein autophosphorylation	11	0.705427	1.62176	0.0230769	0.257684	0.231725	603	tags=36%, list=11%, signal=32%	152110/8826/10457/1654
BP	GO:0016578	histone deubiquitination	14	0.661508	1.62072	0.0233918	0.260614	0.23436	1297	tags=57%, list=24%, signal=44%	57602/9958/9960/51720/171023/2648/114803/7874
BP	GO:0030099	myeloid cell differentiation	165	0.34351	1.38016	0.0237389	0.263889	0.237305	911	tags=24%, list=17%, signal=21%	604/7037/85477/861/3600/3091/1051/5468/6774/5295/2353/3303/3516/5925/9935/3718/5771/7097/22904/3313/9644/55904/23543/5613/10320/9258/1499/4891/55294/1432/5316/3428/6777/3123/29766/5814/6688/23186/351/6670
MF	GO:0051020	GTPase binding	153	0.346964	1.377	0.023845	0.264477	0.237834	909	tags=24%, list=17%, signal=21%	3320/10788/8826/5903/2803/2059/22836/5921/57706/3936/121512/10160/7514/25780/23085/10497/636/10048/23329/114793/6093/11069/22930/54874/139818/4644/9321/51479/4904/51555/23312/9255/11260/163486/23637/752/57553
BP	GO:0007568	aging	125	0.368193	1.42805	0.0240964	0.266278	0.239453	931	tags=26%, list=17%, signal=22%	10135/604/3600/9516/6622/10783/6774/2353/2885/596/1026/115004/1075/821/23515/5728/811/5933/1965/1432/3845/4976/4780/8932/10533/406/4904/6688/30001/3727/351/6416/5621
BP	GO:0002250	adaptive immune response	153	-0.330389	-1.41579	0.0241692	0.266278	0.239453	926	tags=31%, list=17%, signal=26%	5532/2067/80762/28988/713/5585/639/3133/23108/6850/5321/10859/695/81622/23180/64421/942/4067/84695/3606/149840/23075/3071/127544/3109/51111/920/8284/5580/3717/64092/718/3570/89790/3106/3572/84868/11006/3113/3122/10666/3115/3635/972/4208/6095/1524
BP	GO:1903037	regulation of leukocyte cell-cell adhesion	118	0.365858	1.41894	0.0242792	0.266278	0.239453	759	tags=25%, list=14%, signal=22%	10808/604/7037/11326/861/3600/3329/1051/22890/8440/10457/3718/10725/64332/10892/5771/9308/11221/2319/8379/7494/868/57162/7409/5590/1326/160365/6777/3123
BP	GO:1901137	carbohydrate derivative biosynthetic process	210	0.329807	1.36466	0.0242857	0.266278	0.239453	510	tags=17%, list=9%, signal=16%	2180/5836/337876/3600/2710/6622/4121/9653/115/6774/4245/55022/22856/51465/4249/7357/201595/29940/3718/60490/4790/84061/51363/596/1213/10905/2673/60481/6646/80267/9334/2182/9215/523/6483
BP	GO:0045577	regulation of B cell differentiation	13	-0.65429	-1.68147	0.0242915	0.266278	0.239453	796	tags=54%, list=15%, signal=46%	6850/84433/695/3071/677/3635/678
BP	GO:2000058	regulation of ubiquitin-dependent protein catabolic process	80	0.40826	1.47978	0.0243902	0.266278	0.239453	640	tags=19%, list=12%, signal=17%	3326/6386/9709/255488/3303/154214/7514/8667/29979/25820/5728/64326/23287/55294/9113
BP	GO:0043154	negative regulation of cysteine-type endopeptidase activity involved in apoptotic process	29	0.53982	1.59392	0.0244328	0.266278	0.239453	643	tags=31%, list=12%, signal=28%	6622/9709/10049/57630/5329/2821/25816/1654/2621
BP	GO:0060976	coronary vasculature development	17	0.631021	1.62489	0.0244361	0.266278	0.239453	343	tags=24%, list=6%, signal=22%	7046/8829/4851/161742
BP	GO:0045732	positive regulation of protein catabolic process	109	0.385377	1.46773	0.0248447	0.270139	0.242925	1089	tags=29%, list=20%, signal=24%	3320/9709/255488/8754/3303/154214/23327/26234/1075/29979/4478/25820/4898/868/5728/64326/23287/55294/11059/5962/7430/79888/4780/10533/7128/9554/51429/7879/2932/1457/7474/57817
BP	GO:0006357	regulation of transcription by RNA polymerase II	840	0.263347	1.2147	0.025	0.270796	0.243516	1095	tags=23%, list=20%, signal=22%	10135/604/3309/3097/7068/902/861/2114/7227/9516/3091/6622/6386/1051/5468/3096/6774/5295/22890/2353/3303/8178/3162/2099/8440/55022/3516/55422/2649/57600/55840/5925/9643/9935/84159/9734/493/10725/1316/4790/9575/54806/57591/55827/5771/23013/22807/7097/3192/7323/9645/7514/22904/5966/4851/51230/5359/1871/57018/11177/135112/27107/10522/9960/121536/817/10336/4088/5481/84441/7494/64864/8648/23405/6938/50…
BP	GO:0022613	ribonucleoprotein complex biogenesis	180	0.339159	1.3753	0.0250368	0.270796	0.243516	1912	tags=45%, list=35%, signal=30%	3320/3326/10728/57602/51602/2752/7514/1662/8667/84294/23160/5728/23405/1207/9188/1983/1654/23076/9045/55035/10199/8607/192669/134430/6733/26574/55027/6059/1660/22894/153443/4927/9875/8662/6732/196074/23064/88745/8661/23560/23517/91746/8451/1653/6194/79954/91695/51065/83939/285855/10907/55015/10594/10946/84128/64434/545/51547/23195/51096/192670/79631/10200/51013/8233/2971/22803/7520/11052/55164/88…
BP	GO:0010506	regulation of autophagy	165	0.34198	1.37402	0.0252226	0.270796	0.243516	984	tags=24%, list=18%, signal=20%	10135/57602/3091/6622/6774/3162/665/27244/27/55332/596/528/55254/834/10241/29979/57533/2773/523/1982/22926/9830/4534/6093/128866/55294/58533/22930/51100/526/3428/23118/5987/10533/9554/100287171/23400/2932/23274
BP	GO:0098609	cell-cell adhesion	272	-0.281025	-1.29428	0.0252708	0.270796	0.243516	736	tags=24%, list=13%, signal=21%	283234/3707/80709/3965/221935/4690/10859/10875/23654/84433/288/942/4067/84695/7414/3606/2131/23075/3687/3071/201627/146850/64072/60/2651/22883/5724/284021/7048/3109/920/5580/3717/340533/11141/10507/3693/5101/342035/9369/3572/84623/84868/11006/3113/3122/84966/29119/677/57689/4973/3115/6404/64115/81704/972/3479/26011/55083/64805/22829/1826/1524/83660
BP	GO:0001889	liver development	47	0.475715	1.55633	0.0252951	0.270796	0.243516	1406	tags=47%, list=26%, signal=35%	1051/3162/84159/4851/3482/4088/7494/8452/55294/55036/3845/7128/5310/6670/3720/5906/7039/57817/1386/3184/5290/4763
BP	GO:0046916	cellular transition metal ion homeostasis	35	0.510294	1.57194	0.0252951	0.270796	0.243516	1215	tags=49%, list=22%, signal=38%	7037/3091/3162/523/79901/4891/2495/375/1317/351/6556/5621/23400/10539/57817/9114/64924
MF	GO:0008092	cytoskeletal protein binding	357	0.295558	1.28961	0.0253333	0.270796	0.243516	959	tags=24%, list=17%, signal=21%	3320/10808/342184/85477/3326/8522/10788/8826/6622/4643/10783/5468/9788/2059/29780/5034/3936/121512/8766/4790/57591/54558/27/257019/10160/3192/274/9645/5516/10611/23136/5641/11275/54822/55614/5829/9749/5870/23139/5581/817/4478/4642/51552/170954/636/9050/4651/22948/114793/23287/6093/1654/8976/58533/5873/54462/10890/55207/644150/3688/5962/9043/4644/4976/7430/26574/29766/83473/23095/23012/56907/5142/…
BP	GO:0032435	negative regulation of proteasomal ubiquitin-dependent protein catabolic process	14	0.655265	1.60543	0.0253411	0.270796	0.243516	1441	tags=57%, list=26%, signal=42%	3326/6386/8667/23429/51322/9683/7874/6599
BP	GO:0007019	microtubule depolymerization	17	-0.593963	-1.64402	0.0255319	0.271664	0.244296	955	tags=47%, list=17%, signal=39%	9181/6683/23122/57701/157922/4131/344148/89795
MF	GO:0022843	voltage-gated cation channel activity	17	-0.596611	-1.65135	0.0255319	0.271664	0.244296	1028	tags=53%, list=19%, signal=43%	6261/773/131096/3784/84329/785/3748/3786/776
BP	GO:0000038	very long-chain fatty acid metabolic process	13	0.683341	1.63043	0.0255906	0.271664	0.244296	315	tags=23%, list=6%, signal=22%	2180/3295/60481
BP	GO:0016572	histone phosphorylation	19	-0.572553	-1.61637	0.025641	0.271664	0.244296	932	tags=47%, list=17%, signal=39%	26993/5578/5585/1025/8986/5580/3717/472/9252
MF	GO:0008289	lipid binding	289	0.305103	1.30937	0.0258152	0.272927	0.245432	727	tags=20%, list=13%, signal=18%	90627/85477/10788/57655/5922/144402/8826/285590/3329/6622/6386/115548/9693/4643/5468/9788/9267/8724/247/2099/116984/57706/23643/10043/8527/23001/7097/274/3482/25780/6646/55614/115004/161/23760/80183/9644/5205/8605/10497/59338/6857/26027/5728/341/4651/4534/29886/51760/58533/2621/54874/2241/8723/55968/5467/51100/64083
BP	GO:0040008	regulation of growth	220	0.32405	1.3425	0.0259366	0.273425	0.24588	1244	tags=34%, list=23%, signal=27%	604/7046/861/6696/3091/8829/6386/2803/6774/247/3303/598/10718/3516/55840/5925/9643/8766/10501/5292/596/1026/4851/23136/23327/5641/6788/11221/817/4088/6857/50618/1982/5728/684/1654/51760/9113/2621/1432/5467/8607/6777/9043/8725/7430/22902/25836/30837/351/57142/8804/3720/2932/2066/1457/6597/7474/57817/1808/131566/10933/23111/65981/984/1385/3984/4739/6197/7040/5479/56994/55031/348
BP	GO:0043542	endothelial cell migration	80	0.402388	1.45849	0.0260163	0.273425	0.24588	793	tags=29%, list=14%, signal=25%	90627/7046/3091/8829/5468/3162/9734/2752/493/4851/5641/161742/5829/2821/5728/5613/8828/811/116150/55294/3688/5797/4780
BP	GO:0030155	regulation of cell adhesion	280	0.306063	1.30907	0.0260274	0.273425	0.24588	598	tags=18%, list=11%, signal=17%	10808/342184/604/7037/11326/861/3600/10154/8826/7045/8829/3329/1051/9267/8754/5295/22890/8440/5500/10457/5921/79834/5034/3718/10725/64332/10892/5771/27/596/9308/4851/5329/80005/11221/5581/4088/2319/395/8379/7494/868/9748/5728/5613/4651/811/57162/1793/6093/7409
BP	GO:0030041	actin filament polymerization	83	0.397756	1.44831	0.0261011	0.273621	0.246057	922	tags=30%, list=17%, signal=25%	342184/85477/8522/10788/2059/93663/8440/5921/2885/274/5581/395/9050/8976/9113/375/2241/5962/29766/5987/56907/7408/51429/100287171/1739
MF	GO:0042605	peptide antigen binding	13	-0.644703	-1.65683	0.0263158	0.275291	0.247558	300	tags=54%, list=5%, signal=51%	3107/3133/23428/3106/3113/3122/3115
BP	GO:0016458	gene silencing	99	0.397886	1.4926	0.0266041	0.277211	0.249284	1350	tags=33%, list=25%, signal=26%	283131/7503/5468/6774/2099/8994/27044/23347/8087/8575/4088/23405/100750247/1655/1654/29066/3181/106614088/192669/8932/1660/246175/10984/7538/54737/7175/1994/23369/7040/9611/150962/8737/57510
BP	GO:0099024	plasma membrane invagination	32	-0.490096	-1.56241	0.0266344	0.277211	0.249284	1185	tags=53%, list=22%, signal=42%	54209/4627/94134/1182/11031/3684/4481/286046/9886/2934/5336/3071/9844/55198/51411/718/5879
BP	GO:0051052	regulation of DNA metabolic process	164	0.338659	1.35847	0.0266667	0.277211	0.249284	1374	tags=29%, list=25%, signal=23%	3320/604/7037/3326/10728/10575/7203/3192/1026/23347/115004/9984/27000/254225/22948/1499/6018/3181/7468/8932/56907/1660/51720/6688/26354/51366/2140/10576/83666/167227/55183/54737/23514/11143/23049/10694/7040/1161/581/54464/3184/8451/7874/5155/56916/7913/25913/5290
MF	GO:0046983	protein dimerization activity	339	0.294523	1.27956	0.0267738	0.277743	0.249763	975	tags=22%, list=18%, signal=19%	3320/1806/7037/3326/8566/3091/6386/1051/6774/5295/22890/598/3162/23705/3295/2649/665/5034/9575/8527/596/23347/2634/1871/8087/6767/10367/10241/817/8575/4088/5819/2040/6857/7494/6654/8648/9748/6938/6483/684/3417/22926/9830/4097/100528062/8945/128866/64747/6742/25801/58533/22882/51100/4601/3688/6777/10015/2022/5987/6925/11213/10533/406/138199/9255/22797/57186/6996/51429/6556/5341/81/5800/23269
BP	GO:0051094	positive regulation of developmental process	441	0.28636	1.27152	0.0268886	0.278155	0.250134	1220	tags=30%, list=22%, signal=25%	604/2321/7037/85477/3326/7046/861/3600/10154/8826/3091/6453/8829/728/6386/6092/1051/2803/9693/5468/9378/8754/6774/22890/2353/247/3303/3162/3516/5925/9643/5034/23426/8766/4790/54806/64332/10892/23013/3556/5292/596/7097/3192/274/9308/4851/23327/2895/115004/6788/80005/9334/11221/4088/6857/7494/50618/8648/1982/5728/23405/100750247/6938/55252/811/23250/1793/100528062/1499/5991/51760/2621/1432/3845/559…
BP	GO:0030324	lung development	47	0.470007	1.53765	0.0269815	0.278155	0.250134	1131	tags=40%, list=21%, signal=32%	7068/10728/3516/10905/4851/83931/1499/55294/55036/3845/3988/1977/5310/6670/171023/51501/7474/7534/1385
MF	GO:1902936	phosphatidylinositol bisphosphate binding	35	0.49797	1.53398	0.0269815	0.278155	0.250134	454	tags=26%, list=8%, signal=24%	85477/285590/6386/115548/8724/55614/115004/9644/6857
BP	GO:0051726	regulation of cell cycle	364	0.295808	1.28767	0.0270636	0.278424	0.250376	1216	tags=27%, list=22%, signal=22%	604/3326/7046/902/26973/152110/8826/6386/10783/6774/247/3303/598/10457/5925/493/8766/9575/596/1213/137886/3192/1026/274/7514/27044/4851/5359/5641/57018/5581/57099/4088/55904/8379/51347/1982/5728/9984/64859/811/104/5933/8945/1499/1654/11319/128866/8452/55294/9113/1432/1024/79848/55968/51100/6198/3688/5962/6733/6777/26057/64839/10015/26574/29766/127933/1977/406/7128/51720/3727/54888/55755/5310/351/…
BP	GO:2000117	negative regulation of cysteine-type endopeptidase activity	33	0.507259	1.54841	0.0271647	0.278887	0.250792	753	tags=30%, list=14%, signal=26%	6622/9709/10049/57630/5329/2821/25816/1654/2621/3428
MF	GO:0001228	DNA-binding transcription activator activity, RNA polymerase II-specific	119	0.363574	1.41073	0.0273141	0.279843	0.251651	867	tags=27%, list=16%, signal=23%	861/9516/3091/1051/6774/2353/2099/3516/2649/9935/10725/1316/4790/9575/5966/5359/1871/4088/6938/22926/1997/5090/4097/6018/4520/6777/4780/6925/22797/6688/7716/3727
MF	GO:0003823	antigen binding	18	-0.58003	-1.62241	0.0280778	0.286609	0.257736	300	tags=39%, list=5%, signal=37%	3107/3133/23428/3106/3113/3122/3115
BP	GO:0072599	establishment of protein localization to endoplasmic reticulum	19	0.620423	1.64673	0.0280899	0.286609	0.257736	686	tags=42%, list=12%, signal=37%	3309/9709/4121/60559/128866/22930/10890/9789
BP	GO:0006875	cellular metal ion homeostasis	156	0.343486	1.36701	0.0281899	0.286645	0.257768	1136	tags=31%, list=21%, signal=26%	7037/7184/483/10672/3091/728/6622/9709/488/1193/3162/2099/493/27/596/6507/23327/54822/79572/10367/5581/817/4088/523/79901/811/4891/2495/7178/375/2769/1317/7226/719/30001/5310/351/6556/5621/23400/5144/10539/1756/7474/7531/57817/9474/1230/51714
MF	GO:0050839	cell adhesion molecule binding	226	0.317388	1.32642	0.0282087	0.286645	0.257768	964	tags=29%, list=18%, signal=25%	23670/3309/3326/6696/56829/8826/7045/6386/2060/9378/8754/93663/3303/10457/30844/5034/2802/3936/151963/5771/55833/27044/10611/4478/23085/5819/3939/9748/8615/1982/5861/3417/29789/11329/10598/811/1983/114793/1499/1654/128866/133418/55854/10890/54874/9045/51100/8607/3688/8650/5962/7430/51400/10726/29766/5797/23042/7408/51429/1739/57142/7112/81/57410/5800
BP	GO:0006898	receptor-mediated endocytosis	116	0.362885	1.40752	0.0284006	0.288005	0.258991	800	tags=26%, list=15%, signal=23%	7037/6453/6622/6386/2060/115548/4360/23166/9779/54806/8527/2885/1213/53353/3482/161/821/50618/200576/636/341/8976/375/54874/1514/55589/3688/8650/7430/55681
MF	GO:0001216	DNA-binding transcription activator activity	120	0.362071	1.40337	0.0285714	0.289148	0.260019	867	tags=27%, list=16%, signal=23%	861/9516/3091/1051/6774/2353/2099/3516/2649/9935/10725/1316/4790/9575/5966/5359/1871/4088/6938/22926/1997/5090/4097/6018/4520/6777/4780/6925/22797/6688/7716/3727
BP	GO:0010821	regulation of mitochondrion organization	57	0.442818	1.48576	0.0287162	0.289924	0.260717	979	tags=28%, list=18%, signal=23%	7037/57602/3091/5468/3303/598/55022/665/5329/8878/55294/64083/4976/56907/23400/2932
BP	GO:1901184	regulation of ERBB signaling pathway	30	0.519729	1.56137	0.0287648	0.289924	0.260717	1058	tags=53%, list=19%, signal=43%	5782/3516/5771/8527/5329/5641/868/6654/55294/58533/9961/2241/57142/7879/57732/7039
MF	GO:0004930	G protein-coupled receptor activity	33	-0.494641	-1.58811	0.0290557	0.291495	0.26213	410	tags=30%, list=7%, signal=28%	5724/26996/1240/53829/57121/221188/1902/4995/64805/1524
BP	GO:0031401	positive regulation of protein modification process	384	0.29397	1.28838	0.0290621	0.291495	0.26213	1211	tags=26%, list=22%, signal=21%	3320/604/2321/7037/2180/3309/3326/54757/7046/3600/152110/8826/8829/6622/6386/51719/9693/3937/5468/3985/8754/10718/10457/57600/30844/493/10892/596/1026/5329/8087/6788/29979/55904/5151/868/51347/5728/9759/8878/57162/8945/1499/1654/8452/55294/9113/2621/3845/22930/5590/5525/94056/2209/3123/55615/23118/2022/10533/406/65125/25836/26354/6091/5310/351/51429/6556/1739/6416/4659/5621/83666/3720/55183/2648/…
BP	GO:0003197	endocardial cushion development	14	0.650751	1.59437	0.0292398	0.291495	0.26213	878	tags=50%, list=16%, signal=42%	7046/6092/3516/4851/78987/2022/6091
BP	GO:0030850	prostate gland development	14	0.649661	1.5917	0.0292398	0.291495	0.26213	596	tags=43%, list=11%, signal=38%	247/2099/55840/4851/5728/1499
BP	GO:0050765	negative regulation of phagocytosis	14	0.650976	1.59492	0.0292398	0.291495	0.26213	489	tags=36%, list=9%, signal=33%	8724/7097/5359/55529/5728
BP	GO:0016049	cell growth	177	0.336462	1.3654	0.0292826	0.291495	0.26213	1244	tags=33%, list=23%, signal=26%	3320/604/3326/7046/6696/8826/8829/6386/2803/3303/10718/55840/5925/8766/10501/596/1026/10611/23136/23327/817/4088/6857/50618/1982/684/8828/1499/1654/51760/5590/5467/3688/9043/8725/22902/351/6416/57142/2932/1457/55909/6597/7474/5361/57817/1808/131566/23111/65981/984/3984/6197/26053/7040/56994/55031/348
BP	GO:0007015	actin filament organization	181	0.328241	1.33246	0.0294118	0.291495	0.26213	932	tags=25%, list=17%, signal=22%	342184/85477/7184/8522/7046/10788/8829/4643/9788/2059/5295/22836/93663/8440/5921/3936/2885/596/274/9645/55160/5829/5581/4088/395/4642/9050/6093/8452/8976/9113/375/2241/5962/4644/7430/29766/5987/22902/56907/7408/51429/57553/100287171/1739/5341
BP	GO:0071417	cellular response to organonitrogen compound	235	0.313913	1.31582	0.0294118	0.291495	0.26213	827	tags=25%, list=15%, signal=22%	10135/80315/3309/7184/6622/1051/9693/1811/5468/6774/5295/598/55022/837/9734/493/3718/4790/5771/27244/2885/55667/64397/6507/5641/5829/1176/2778/23235/2773/7494/8615/5728/84062/6093/1499/23175/7532/51274/23433/58533/10890/5590/2241/23304/2769/197131/94056/64083/6198/6777/4644/4976/7430/4780/7226/10533/5142
BP	GO:0045926	negative regulation of growth	76	0.412744	1.47375	0.0296053	0.291495	0.26213	1116	tags=37%, list=20%, signal=30%	604/6696/3091/8829/247/3303/55840/5925/10501/596/1026/4851/5641/6788/11221/4088/5728/684/1654/5467/9043/57142/3720/6597/7474/131566/23111/65981
CC	GO:1904813	ficolin-1-rich granule lumen	69	0.413323	1.45654	0.029654	0.291495	0.26213	677	tags=17%, list=12%, signal=15%	3320/3326/5836/51719/3303/2821/4048/3417/1654/2495/1432/9961
BP	GO:0032970	regulation of actin filament-based process	158	0.341904	1.36375	0.0296736	0.291495	0.26213	932	tags=27%, list=17%, signal=23%	342184/85477/7046/10788/8826/8829/488/9788/2059/5295/22836/93663/8440/5921/27/2885/274/55160/5829/5581/817/4088/395/5066/684/6093/8976/23433/9113/375/2241/5962/29766/5987/7226/56907/5142/7408/51429/100287171/1739/5341
BP	GO:0150117	positive regulation of cell-substrate junction organization	18	0.625751	1.64329	0.0296846	0.291495	0.26213	594	tags=33%, list=11%, signal=30%	342184/8826/8829/5295/4088/6093
BP	GO:0050921	positive regulation of chemotaxis	49	-0.434764	-1.52333	0.029703	0.291495	0.26213	496	tags=22%, list=9%, signal=21%	23075/3071/1240/3570/5879/1436/57118/972/64805/1826/1524
BP	GO:0046889	positive regulation of lipid biosynthetic process	22	-0.547625	-1.58803	0.0298165	0.291495	0.26213	638	tags=27%, list=12%, signal=24%	51085/9619/26137/5580/1389/972
BP	GO:0045935	positive regulation of nucleobase-containing compound metabolic process	758	0.262919	1.2089	0.0298686	0.291495	0.26213	1250	tags=26%, list=23%, signal=23%	3320/10135/7037/3309/3326/7068/7046/861/6696/10728/2114/56829/9516/3091/1051/5468/3096/6774/5295/2353/3303/8178/2099/8440/10575/55022/3516/79612/2649/55840/5925/9643/9935/84159/10725/1316/4790/9575/54806/57591/55827/5292/7203/7097/3192/9645/22904/5966/4851/5359/23347/80184/1871/135112/10522/4088/23160/55904/84441/7494/8648/9984/27000/6938/22926/170463/1997/9759/5090/10153/9830/22948/58508/55252/1…
CC	GO:0101002	ficolin-1-rich granule	100	0.385857	1.44714	0.0299213	0.291495	0.26213	918	tags=20%, list=17%, signal=17%	3320/6515/3326/5836/51719/3303/161/965/2821/4048/3417/1654/2495/1432/9961/79930/7226/10533/10159/6556
BP	GO:1905898	positive regulation of response to endoplasmic reticulum stress	19	0.611986	1.62434	0.0299625	0.291495	0.26213	793	tags=42%, list=14%, signal=36%	9709/5295/8440/5771/29979/7494/22926/4780
MF	GO:0015036	disulfide oxidoreductase activity	22	0.602354	1.67586	0.0300353	0.291495	0.26213	1136	tags=55%, list=21%, signal=43%	5230/2923/56605/10130/23166/5034/2745/10954/30001/10539/9352/51714
BP	GO:0060411	cardiac septum morphogenesis	22	0.600731	1.67135	0.0300353	0.291495	0.26213	1056	tags=45%, list=19%, signal=37%	7046/8829/6092/3516/4851/8828/2022/7468/6091/7474
BP	GO:0072132	mesenchyme morphogenesis	16	0.632525	1.60776	0.0301887	0.291843	0.262443	1056	tags=50%, list=19%, signal=40%	7046/6092/3516/4851/4088/2022/6091/7474
CC	GO:0098563	intrinsic component of synaptic vesicle membrane	10	0.70809	1.60191	0.0301887	0.291843	0.262443	775	tags=30%, list=14%, signal=26%	81615/6857/80331
BP	GO:0060541	respiratory system development	53	0.447484	1.49413	0.0302521	0.291889	0.262484	1131	tags=40%, list=21%, signal=32%	7068/10728/3516/10905/4851/23347/83931/1499/55294/55036/3845/1896/3988/1977/5310/6670/171023/51501/7474/7534/1385
MF	GO:0097110	scaffold protein binding	31	0.511997	1.54909	0.0303541	0.292306	0.262859	339	tags=16%, list=6%, signal=15%	3320/9332/8440/493/2895
BP	GO:0099622	cardiac muscle cell membrane repolarization	12	-0.634606	-1.59975	0.0304878	0.293025	0.263506	176	tags=33%, list=3%, signal=32%	3784/287/9722/776
BP	GO:0055072	iron ion homeostasis	33	0.498059	1.52033	0.0305603	0.293089	0.263563	1177	tags=42%, list=21%, signal=34%	7037/3091/3162/26234/523/55240/79901/4891/2495/6556/23400/10539/57817/9114
BP	GO:0072359	circulatory system development	350	0.292078	1.27151	0.0306667	0.293089	0.263563	1058	tags=26%, list=19%, signal=22%	90627/2321/23670/7046/57534/861/7045/3091/285590/8829/728/6092/9693/4643/5125/5468/5230/6774/3162/10457/3516/5925/5921/23166/9734/2752/493/54806/5292/3192/1026/9645/4851/10611/161742/6788/4088/78987/7403/7494/6654/1982/5728/5066/5613/8828/811/116150/9451/219699/6093/1499/55294/55036/1432/5316/5467/3688/6733/26057/23118/2022/7468/5797/4780/9321/8932/7128/9255/157378/25836/719/6688/7716/6091/5310/8…
BP	GO:0030182	neuron differentiation	460	0.285605	1.27112	0.0307298	0.293089	0.263563	1078	tags=27%, list=20%, signal=23%	3320/604/91752/5793/3309/3326/8522/7068/7046/57534/861/26037/6696/10154/8826/3091/6453/8829/6092/1051/2803/9693/9378/6774/8724/8440/3516/5925/9734/7357/23426/8766/54806/27/10501/596/10160/26115/274/4851/10611/6507/80184/23136/23327/2895/9334/5205/26047/2182/6857/7494/6654/50618/51347/54541/8648/23543/1982/5728/23405/6938/84062/5090/8828/811/219699/104/100528062/23287/6093/1499/7532/4891/23294/517…
BP	GO:0036499	PERK-mediated unfolded protein response	11	0.698722	1.60634	0.0307692	0.293089	0.263563	793	tags=55%, list=14%, signal=47%	3309/8440/5771/9451/1965/4780
BP	GO:0021953	central nervous system neuron differentiation	44	0.473534	1.53162	0.0308219	0.293089	0.263563	592	tags=23%, list=11%, signal=20%	3320/3326/8829/9693/2895/9334/5728/8828/104/23287
BP	GO:0007155	cell adhesion	455	0.286089	1.27009	0.0308483	0.293089	0.263563	791	tags=23%, list=14%, signal=21%	10808/342184/604/7037/11326/861/3600/6696/10154/253559/8826/30817/7045/8829/3329/6092/10894/1051/22862/488/9788/9378/9267/8754/10049/5295/22890/394/8440/5500/10457/29780/23705/5921/23166/79834/5034/3718/10725/64332/10892/5771/3556/27/4045/596/81671/9308/4851/10611/5329/2895/54822/5829/2778/80005/11221/965/5581/4478/4088/4026/5819/26047/2319/395/8379/7494/868/9748/5728/5861/10461/5613/4651/8828/81…
BP	GO:0090100	positive regulation of transmembrane receptor protein serine/threonine kinase signaling pathway	34	0.498123	1.5212	0.0309278	0.293283	0.263738	323	tags=18%, list=6%, signal=17%	3326/7046/6386/5468/3516/4851
MF	GO:0003779	actin binding	156	0.342194	1.36186	0.0311573	0.294385	0.264729	921	tags=28%, list=17%, signal=24%	342184/85477/8522/10788/8826/6622/4643/9788/2059/29780/5034/3936/121512/57591/27/3192/274/9645/10611/23136/11275/54822/9749/5581/4478/4642/170954/9050/4651/114793/8976/644150/3688/5962/4644/7430/29766/23012/56907/752/7408/57553/100287171
BP	GO:0071897	DNA biosynthetic process	76	0.405107	1.44648	0.03125	0.294385	0.264729	672	tags=17%, list=12%, signal=15%	3320/3326/10728/22890/10575/7203/3192/1026/51426/27000/22948/1499/3181
BP	GO:0034308	primary alcohol metabolic process	15	-0.616133	-1.64655	0.0313808	0.294385	0.264729	1329	tags=80%, list=24%, signal=61%	222236/55902/1119/9249/27163/84869/9563/84532/217/151056/27010/3479
MF	GO:0016887	ATP hydrolysis activity	121	0.363993	1.41428	0.0314371	0.294385	0.264729	603	tags=16%, list=11%, signal=14%	3320/3309/3329/4643/488/22836/3303/493/23347/1662/55614/79572/3313/5205/9188/29789/1655/23250/1654
BP	GO:0071496	cellular response to external stimulus	132	0.358478	1.40123	0.0315789	0.294385	0.264729	818	tags=21%, list=15%, signal=18%	10135/80315/3309/3600/2353/3162/2752/4790/27244/5292/596/1026/834/23235/7494/8648/9759/9451/1965/54407/2621/10746/51100/3428/2022/4780/7100/10533
MF	GO:0019001	guanyl nucleotide binding	125	0.359564	1.39458	0.0316265	0.294385	0.264729	1203	tags=35%, list=22%, signal=28%	3326/10672/394/22836/30844/8766/54734/55647/2634/115004/5870/2778/2773/51552/116988/5861/29789/9258/1983/23433/378/5873/3845/10890/375/55207/2769/4976/5862/6102/26354/56681/7879/55669/22931/5908/5906/51762/5898/23560/10767/25923/54622/5899
MF	GO:0032561	guanyl ribonucleotide binding	125	0.359564	1.39458	0.0316265	0.294385	0.264729	1203	tags=35%, list=22%, signal=28%	3326/10672/394/22836/30844/8766/54734/55647/2634/115004/5870/2778/2773/51552/116988/5861/29789/9258/1983/23433/378/5873/3845/10890/375/55207/2769/4976/5862/6102/26354/56681/7879/55669/22931/5908/5906/51762/5898/23560/10767/25923/54622/5899
BP	GO:0001655	urogenital system development	95	0.386426	1.44022	0.0316456	0.294385	0.264729	596	tags=21%, list=11%, signal=19%	342184/7046/8826/8829/6092/4643/5125/9788/247/2099/55840/84159/54806/596/4851/80184/4088/5728/5613/1499
BP	GO:0016051	carbohydrate biosynthetic process	68	0.410906	1.43851	0.0316667	0.294385	0.264729	578	tags=22%, list=11%, signal=20%	10728/5903/6622/5230/9653/5500/4790/5771/51363/1213/9334/2821/57486/6483/10447
BP	GO:0042127	regulation of cell population proliferation	489	0.28135	1.25828	0.0316857	0.294385	0.264729	759	tags=18%, list=14%, signal=17%	283131/10135/604/2321/7037/85477/7046/11326/861/3600/10672/3091/8829/728/6386/2060/1051/9693/5468/9788/11138/6774/247/3303/598/3162/2099/8440/378938/10457/55022/3516/55840/5925/2752/57630/3718/8935/55331/5771/5292/596/7097/3192/1026/4851/5641/1871/6788/10522/11221/8575/23515/4088/2773/8379/7494/868/6654/23543/5728/23405/684/9759/8828/811/57162/104/4097/23287/1499/8452/55294/2495/2621/1432/3845/55…
BP	GO:0050678	regulation of epithelial cell proliferation	96	0.384604	1.43524	0.0316957	0.294385	0.264729	1299	tags=40%, list=24%, signal=31%	2321/7046/3091/8829/728/5468/9788/6774/3162/55840/5925/2752/4851/10522/11221/4088/7494/5728/8828/1499/55294/5467/5797/7128/9255/6091/1739/57142/7538/7474/7039/1386/7040/581/348/56005/6868/5155
BP	GO:0060562	epithelial tube morphogenesis	91	0.383015	1.41912	0.0318471	0.295194	0.265456	648	tags=24%, list=12%, signal=22%	342184/90627/57534/3091/8829/64478/9788/2099/3516/54806/596/9645/4851/80184/6788/10522/4088/5613/8945/1499/55036/3845
CC	GO:1990752	microtubule end	17	-0.572613	-1.58493	0.0319149	0.295194	0.265456	701	tags=41%, list=13%, signal=36%	667/122060/57701/157922/4926/344148/89795
MF	GO:0048029	monosaccharide binding	23	0.569921	1.59816	0.0319716	0.295194	0.265456	509	tags=30%, list=9%, signal=28%	6515/5033/5836/4360/3482/2821/5066
MF	GO:0016462	pyrophosphatase activity	241	0.311826	1.31151	0.0320781	0.295194	0.265456	1203	tags=28%, list=22%, signal=23%	3320/3309/10672/3329/4643/488/394/22836/3303/5921/493/8766/54734/23347/55647/1662/55614/79572/2634/5870/2778/3313/5205/2773/51552/116988/5861/27068/9188/29789/1655/23250/1654/23433/378/5873/3845/10890/375/55207/2769/8607/4976/5862/23095/1660/56681/81570/7879/9704/23400/167227/55669/22931/5908/5906/51762/1105/5898/23560/23586/10767/10973/25923/23517/54622/5899
MF	GO:0031593	polyubiquitin modification-dependent protein binding	30	0.514706	1.54627	0.0321489	0.295194	0.265456	1611	tags=50%, list=29%, signal=36%	2060/22890/29979/116988/254225/8878/23118/7128/51720/54629/257397/56852/10594/5887/9641
BP	GO:0051050	positive regulation of transport	317	0.29764	1.28739	0.0321716	0.295194	0.265456	1141	tags=31%, list=21%, signal=26%	2180/85477/3326/483/57534/3600/6696/57602/3091/6453/6622/6386/1051/5468/8754/5295/9779/2752/54806/8527/81671/7097/7323/80184/23327/2268/5581/4478/4088/10497/5481/2182/2040/6857/2745/7494/5108/10461/636/84062/811/3460/55294/8976/23433/2621/5873/1432/10657/22930/5590/375/8723/5467/51100/64083/3688/9520/5962/3123/7430/10015/4780/55681/22902/7226/51479/1660/9255/65125/56681/929/6556/51366/1739/5621/7…
MF	GO:0019901	protein kinase binding	305	0.299125	1.29129	0.0322581	0.295194	0.265456	1176	tags=27%, list=21%, signal=23%	3320/7037/3326/5611/8826/3091/8829/10783/8754/6774/5295/22836/598/10718/2099/8440/5500/9734/493/5771/2885/1213/1026/9645/10611/161742/161/2268/11221/4478/4088/57533/868/5728/5066/636/9759/11329/9830/8878/1499/7532/9867/9113/2621/1432/10657/5590/10746/9961/3688/9043/7430/51400/26574/5987/7443/11213/65125/55755/5310/4660/1739/6416/4659/5341/8621/2932/9261/7538/1540/10539/7175/1994/7534/8661/9943/57…
BP	GO:0061024	membrane organization	305	0.298572	1.2889	0.0322581	0.295194	0.265456	1003	tags=25%, list=18%, signal=22%	3320/57655/6622/115548/10783/8773/488/9788/9378/9871/6774/8724/3303/598/665/7357/596/137886/22872/274/54734/5359/10342/23136/55647/23760/80183/3313/5205/5819/26047/3308/2319/2773/6857/8615/5728/5861/200576/23250/1793/23355/23175/128866/8452/25801/8976/2621/26286/375/54874/1514/55207/55968/51100/64083/10282/2209/4976/10015/7443/56907/51479/221035/10802/9554/56681/51429/1739/57142/7879/23400/163590…
BP	GO:0033674	positive regulation of kinase activity	175	0.331801	1.34524	0.0324006	0.295953	0.266139	1058	tags=24%, list=19%, signal=20%	3320/2321/2180/3326/54757/152110/8826/5903/6622/51719/9693/3937/8754/10718/493/10892/1026/6788/2268/51347/10461/1654/55294/2621/3845/5590/94056/2209/3123/23118/65125/6091/5310/51429/6556/1739/5621/114882/5906/2066/7474/7039
BP	GO:0016241	regulation of macroautophagy	81	0.387619	1.4073	0.0325733	0.296356	0.266501	1203	tags=32%, list=22%, signal=25%	57602/3091/3162/665/27244/528/55254/10241/29979/2773/523/4534/128866/58533/22930/51100/526/9554/23400/23274/8767/535/23049/9114/51322/5899
BP	GO:0031334	positive regulation of protein-containing complex assembly	106	0.382793	1.45374	0.0326087	0.296356	0.266501	1286	tags=39%, list=23%, signal=30%	3320/342184/7037/85477/10788/6622/3303/2099/8440/57600/3936/2885/274/5581/4478/10497/1654/8976/375/2241/51100/5987/56907/55755/7408/51429/100287171/1739/5341/2932/5908/23514/1385/7040/581/6624/2242/64581/9873/647087/50807
CC	GO:0005884	actin filament	45	0.466124	1.5066	0.0327586	0.296356	0.266501	774	tags=29%, list=14%, signal=25%	342184/8522/8826/3936/9645/10611/395/9050/8976/23433/644150/4644/7430
BP	GO:0048041	focal adhesion assembly	45	0.466449	1.50765	0.0327586	0.296356	0.266501	594	tags=22%, list=11%, signal=20%	342184/8826/8829/79834/596/4088/395/9748/5728/6093
BP	GO:0002688	regulation of leukocyte chemotaxis	41	-0.441288	-1.48876	0.0327869	0.296356	0.266501	564	tags=27%, list=10%, signal=24%	4067/79890/23075/3071/1240/3570/5879/1436/57118/972/1524
MF	GO:0016667	oxidoreductase activity, acting on a sulfur group of donors	26	0.544506	1.58571	0.032872	0.296356	0.266501	1136	tags=46%, list=21%, signal=37%	5230/2923/56605/10130/23166/5034/2745/10954/30001/10539/9352/51714
BP	GO:0097435	supramolecular fiber organization	280	0.300347	1.28462	0.0328767	0.296356	0.266501	932	tags=22%, list=17%, signal=20%	342184/5033/85477/3326/7184/8522/7046/10788/8829/6622/4643/3985/9788/2059/10049/5295/22836/93663/3303/8440/5925/5921/3936/8766/2885/596/274/9645/55160/5829/5581/4088/395/4642/9748/5108/9050/4534/10048/6093/8452/8976/9113/375/2241/3688/5962/5202/4644/7430/29766/5987/22902/56907/55755/79709/7408/351/51429/57553/100287171/1739/5341
BP	GO:0042327	positive regulation of phosphorylation	299	0.301208	1.2932	0.0329218	0.296356	0.266501	378	tags=11%, list=7%, signal=11%	3320/2321/7037/2180/3326/54757/7046/3600/10728/152110/8826/5903/3091/8829/6622/6386/51719/9693/3937/5468/3985/8754/10718/10457/57600/30844/493/10892/596/1026/5329/8087/6788/2268
MF	GO:0019902	phosphatase binding	102	0.386528	1.45325	0.033123	0.297176	0.267238	779	tags=26%, list=14%, signal=23%	7184/8826/6774/5295/8724/8178/493/3718/2885/596/1837/161742/5829/1075/23139/4088/8036/55291/170954/9451/9258/1499/1432/9961/2241/11215/51400
BP	GO:1990778	protein localization to cell periphery	146	0.342965	1.35379	0.0331325	0.297176	0.267238	949	tags=28%, list=17%, signal=24%	483/80333/115548/2803/9693/5295/598/55022/30844/493/23426/8766/55690/1213/55667/23136/5581/2319/8878/23167/340348/6093/7871/23433/2621/10890/5590/5525/1804/64083/3688/8650/5962/4644/7430/26003/57628/1739/5621/7879/163882
CC	GO:0005925	focal adhesion	196	0.325616	1.33186	0.0334302	0.298538	0.268463	799	tags=22%, list=15%, signal=20%	2321/3309/7184/10672/8826/8829/6386/51056/8773/8754/5782/247/3303/2923/5500/29780/79834/8994/5034/3936/55827/1213/5329/3482/5829/3313/4478/4026/5819/2319/811/1499/7532/3845/57514/10890/375/3688/8650/5962/7430/10015/2022/64759
CC	GO:0016442	RISC complex	13	0.663736	1.58365	0.0334646	0.298538	0.268463	978	tags=54%, list=18%, signal=44%	8994/27044/23405/192669/1977/1660/167227
CC	GO:0031332	RNAi effector complex	13	0.663736	1.58365	0.0334646	0.298538	0.268463	978	tags=54%, list=18%, signal=44%	8994/27044/23405/192669/1977/1660/167227
BP	GO:1901998	toxin transport	22	0.587019	1.6332	0.0335689	0.298692	0.268602	548	tags=32%, list=10%, signal=29%	3309/3301/8829/10575/7203/834/22948
MF	GO:0005102	signaling receptor binding	367	0.293981	1.28104	0.0336022	0.298692	0.268602	800	tags=22%, list=15%, signal=20%	10135/3326/7184/7046/3301/3600/26037/6696/10154/10672/7045/6386/9693/488/9788/9378/8754/6774/5295/84894/118788/3303/10718/8440/10457/23705/5921/5034/23643/3936/5771/9958/3556/2885/10501/1213/7097/4851/5329/5359/161742/5829/2778/2268/965/821/2821/4478/4088/2319/2773/6857/868/8648/5728/81831/636/55252/8878/811/10447/100528062/112616/7532/23294/8452/58533/2621/378/2241/8723/1896/2769/3688/23365/3123…
BP	GO:0031668	cellular response to extracellular stimulus	106	0.380481	1.44496	0.0341615	0.303122	0.272586	818	tags=21%, list=15%, signal=18%	10135/80315/3309/3600/2353/3162/2752/27244/5292/596/1026/23235/7494/8648/9451/1965/54407/2621/51100/3428/4780/10533
BP	GO:0031670	cellular response to nutrient	15	0.636925	1.59284	0.0343511	0.304219	0.273572	643	tags=40%, list=12%, signal=35%	3600/3162/5292/7494/8648/2621
BP	GO:0030838	positive regulation of actin filament polymerization	45	0.456139	1.47432	0.0344828	0.304219	0.273572	922	tags=36%, list=17%, signal=30%	342184/85477/10788/8440/2885/274/5581/8976/375/2241/5987/56907/7408/51429/100287171/1739
MF	GO:0005525	GTP binding	124	0.360045	1.39749	0.0345345	0.304219	0.273572	1203	tags=35%, list=22%, signal=28%	3326/10672/394/22836/30844/8766/54734/55647/2634/115004/5870/2778/2773/51552/116988/5861/29789/9258/1983/23433/378/5873/3845/10890/375/55207/2769/4976/5862/6102/26354/56681/7879/55669/22931/5908/5906/51762/5898/23560/10767/25923/54622/5899
BP	GO:0051607	defense response to virus	98	0.382882	1.43501	0.0345912	0.304219	0.273572	835	tags=24%, list=15%, signal=21%	3320/5611/3600/56829/598/256987/665/9958/596/7097/5359/115004/54541/684/9188/51251/104/3460/3428/26057/10533/7128/1660/9255
BP	GO:0140546	defense response to symbiont	98	0.382882	1.43501	0.0345912	0.304219	0.273572	835	tags=24%, list=15%, signal=21%	3320/5611/3600/56829/598/256987/665/9958/596/7097/5359/115004/54541/684/9188/51251/104/3460/3428/26057/10533/7128/1660/9255
BP	GO:0072330	monocarboxylic acid biosynthetic process	62	-0.372629	-1.38696	0.0347395	0.304281	0.273628	740	tags=27%, list=13%, signal=24%	79966/5321/84532/51085/9415/1593/5742/221955/4056/54988/114880/114876/6916/3990/5354/5166/972
BP	GO:0001775	cell activation	367	0.293726	1.27993	0.0349462	0.304281	0.273628	759	tags=22%, list=14%, signal=21%	10808/10135/604/7037/7046/11326/861/3600/30817/728/3329/6622/1051/3937/8773/8754/6774/5295/22890/3162/8440/10457/3516/9935/9734/57630/3718/3936/1316/64332/8935/10892/5771/8527/596/7097/1026/22904/9308/5359/115004/1075/2778/2268/11221/5581/4478/4088/5819/55904/2319/8379/7494/868/6654/9984/10461/684/9759/10320/57162/3460/9258/1499/7409/112616/9867/2621/5873/1432/5316/5590/1326/1514/2241/8723/160365…
BP	GO:1901888	regulation of cell junction assembly	75	0.401241	1.42784	0.035	0.304281	0.273628	594	tags=27%, list=11%, signal=24%	342184/8826/8829/6622/6092/9693/9378/79834/3556/10160/7097/10611/2895/4088/26047/395/9748/5728/100528062/6093
BP	GO:0002237	response to molecule of bacterial origin	112	0.368137	1.41716	0.035061	0.304281	0.273628	1219	tags=38%, list=22%, signal=30%	9516/728/3329/6622/1051/4360/488/8754/2353/23643/4790/10892/7097/22904/4851/834/11221/5581/7494/57162/1432/2241/5467/3454/23118/11213/5142/7128/6688/3727/929/6556/9261/3066/7538/8767/7474/57817/6197/259230/7040/7189/55914
MF	GO:0038023	signaling receptor activity	242	-0.282084	-1.28392	0.0350877	0.304281	0.273628	410	tags=17%, list=7%, signal=16%	5724/26996/284021/7048/1240/920/7181/5580/3717/53829/8633/3459/2048/3570/10507/2982/3693/9975/4864/9369/3572/57121/4306/27181/1436/3113/3122/81793/221188/1902/9902/5608/972/1441/4995/6653/64805/6095/22829/1524
MF	GO:0060089	molecular transducer activity	242	-0.282084	-1.28392	0.0350877	0.304281	0.273628	410	tags=17%, list=7%, signal=16%	5724/26996/284021/7048/1240/920/7181/5580/3717/53829/8633/3459/2048/3570/10507/2982/3693/9975/4864/9369/3572/57121/4306/27181/1436/3113/3122/81793/221188/1902/9902/5608/972/1441/4995/6653/64805/6095/22829/1524
BP	GO:0051048	negative regulation of secretion	41	-0.438649	-1.47986	0.0351288	0.304281	0.273628	719	tags=29%, list=13%, signal=26%	3965/10859/2771/3071/8609/9448/3418/5071/11141/972/64805/55691
BP	GO:0006879	cellular iron ion homeostasis	24	0.555677	1.58372	0.0351494	0.304281	0.273628	1177	tags=50%, list=21%, signal=39%	7037/3091/3162/523/79901/4891/2495/6556/23400/10539/57817/9114
MF	GO:0038024	cargo receptor activity	24	0.553182	1.5766	0.0351494	0.304281	0.273628	304	tags=25%, list=6%, signal=24%	9332/7037/283316/4360/23166/53353
BP	GO:0097066	response to thyroid hormone	13	0.655458	1.5639	0.0354331	0.305939	0.275119	1539	tags=69%, list=28%, signal=50%	7068/51719/4005/1514/5962/1508/231/54675/2729
MF	GO:0035198	miRNA binding	23	0.559831	1.56987	0.035524	0.305939	0.275119	1117	tags=43%, list=20%, signal=35%	283131/100750247/9188/29066/3181/192669/4904/10984/1994/23369
BP	GO:0002042	cell migration involved in sprouting angiogenesis	21	0.599241	1.65271	0.0355872	0.305939	0.275119	878	tags=43%, list=16%, signal=36%	90627/8829/3162/9734/4851/161742/55294/3688/6091
BP	GO:0006826	iron ion transport	21	0.597028	1.64661	0.0355872	0.305939	0.275119	1089	tags=48%, list=20%, signal=38%	7037/55640/1213/55240/79901/4891/2495/10057/6556/57817
BP	GO:0006458	'de novo' protein folding	17	0.61697	1.58871	0.0357143	0.306501	0.275624	502	tags=47%, list=9%, signal=43%	10808/3309/10728/3329/3303/6767/3313/27000
BP	GO:2000026	regulation of multicellular organismal development	435	0.281881	1.24854	0.0359897	0.308035	0.277003	1131	tags=28%, list=21%, signal=24%	604/2321/23670/85477/7046/861/3600/6696/10154/7227/3091/8829/728/6092/1051/2803/9693/5468/9378/5230/6774/5295/22890/2353/247/3303/3162/10457/3516/5925/23166/9935/2752/493/57630/3718/8766/54806/64332/10892/5771/23013/3556/10501/5292/7097/274/9308/4851/2895/161742/81537/1075/3313/9334/11221/4088/7494/6654/51552/23543/1982/5728/23405/5108/5613/9451/4097/100528062/6093/1499/23175/5991/55294/2621/1432…
BP	GO:0006085	acetyl-CoA biosynthetic process	10	-0.673004	-1.59786	0.0360169	0.308035	0.277003	640	tags=30%, list=12%, signal=27%	84532/5166/23181
BP	GO:0001667	ameboidal-type cell migration	148	0.340581	1.34685	0.0360902	0.308131	0.27709	793	tags=24%, list=14%, signal=21%	90627/5793/7046/3091/8829/5468/8754/3162/84159/9734/2752/493/8766/10501/4851/5641/161742/5829/80005/11221/5581/2821/5728/5613/8828/811/116150/1793/6093/55294/2241/5467/3688/5797/4780
BP	GO:0042592	homeostatic process	558	0.272482	1.23237	0.03625	0.308517	0.277436	962	tags=22%, list=18%, signal=20%	604/7037/2180/7184/5836/54757/483/3600/6696/10672/3091/728/6622/9709/1051/1811/64478/5468/488/1193/6774/5295/3303/3162/2099/3516/5925/9935/9734/7357/493/3718/5771/27/596/54734/4851/6507/23327/6646/55647/26234/54822/79572/2744/10367/2778/3313/5581/817/2821/4088/10497/55904/7494/4898/26027/6654/9215/523/23543/55240/79901/10461/1207/10320/4534/811/116150/9258/4097/100528062/1499/23175/1654/128866/48…
BP	GO:0032330	regulation of chondrocyte differentiation	15	0.634184	1.58599	0.0362595	0.308517	0.277436	596	tags=33%, list=11%, signal=30%	85477/7046/7227/4088/1499
BP	GO:0065003	protein-containing complex assembly	542	0.272748	1.22946	0.0364322	0.309455	0.278281	1095	tags=22%, list=20%, signal=20%	3320/342184/7037/85477/3309/3326/8522/10788/10728/285590/3329/6622/2060/115548/8773/2059/22890/93663/3303/10718/2099/8440/57600/5925/5921/30844/3936/8935/3556/2885/1213/7203/274/55706/10342/6646/54822/54902/5829/2744/6767/6788/10367/8667/5581/4478/4088/10497/5481/3308/6857/395/23405/23234/1207/9050/341/10048/811/340348/4719/1983/1654/128866/6742/8452/8976/55036/9113/5590/375/4144/2241/51100/8607/…
MF	GO:0005524	ATP binding	643	0.266211	1.21477	0.03663	0.310284	0.279026	1180	tags=23%, list=22%, signal=21%	3320/10808/2321/2180/3309/3326/7184/5836/7046/8566/861/3301/2710/26973/152110/3329/4643/10783/488/3985/5230/115/22836/3303/9778/10575/10914/56975/51465/30844/2752/493/10114/3718/8527/27/5292/7203/3192/7323/23347/1662/54822/55614/79572/115004/6788/2268/3313/23139/5581/817/5205/23235/83931/2182/3308/4642/51701/51347/9748/523/23405/10461/200576/9188/5613/29789/11329/4651/22948/1655/9451/23250/11183/…
BP	GO:0034109	homotypic cell-cell adhesion	31	-0.484656	-1.52352	0.0366748	0.310284	0.279026	866	tags=35%, list=16%, signal=30%	5578/6850/288/4067/7414/60/5580/3717/3572/29119/64805
BP	GO:0042531	positive regulation of tyrosine phosphorylation of STAT protein	18	-0.550177	-1.5389	0.0367171	0.310284	0.279026	564	tags=44%, list=10%, signal=40%	4067/3606/54625/3717/3570/3572/1436/3479
BP	GO:0006446	regulation of translational initiation	48	0.456756	1.50081	0.0369748	0.311403	0.280032	1057	tags=31%, list=19%, signal=25%	5611/8440/8667/1982/9451/1983/1965/1654/10657/6198/127933/9811/8662/10209/7175
BP	GO:0031623	receptor internalization	48	0.453138	1.48892	0.0369748	0.311403	0.280032	1654	tags=54%, list=30%, signal=38%	7037/6622/6386/2060/9779/54806/2885/1213/375/3688/8650/7430/55681/967/10211/6311/2207/157/26052/2966/4035/1785/6642/163/84896/4289
BP	GO:0045944	positive regulation of transcription by RNA polymerase II	446	0.279221	1.24026	0.0371795	0.312091	0.280651	1211	tags=28%, list=22%, signal=23%	10135/3309/7068/861/2114/9516/3091/1051/5468/3096/6774/5295/2353/8178/2099/8440/55022/3516/2649/55840/5925/9643/9935/10725/1316/4790/9575/54806/57591/55827/7097/3192/9645/22904/5966/4851/5359/1871/135112/4088/84441/7494/8648/6938/22926/170463/1997/9759/5090/10153/58508/55252/8878/4097/1499/23175/1654/11319/5991/6018/6907/23076/8976/23433/378/1432/5316/4005/55818/55870/5467/4520/3428/6777/2022/265…
BP	GO:0001909	leukocyte mediated cytotoxicity	43	-0.428005	-1.45723	0.037296	0.312091	0.280651	926	tags=35%, list=17%, signal=29%	5532/3684/3133/3965/10859/3606/3071/146850/127544/5272/3106/84868/3122/10666/1524
BP	GO:0001701	in utero embryonic development	137	0.350922	1.37866	0.0374251	0.312091	0.280651	928	tags=23%, list=17%, signal=20%	7046/57534/3091/1051/4643/9871/115/10049/4245/8178/598/3516/2885/26115/4851/6788/9644/2821/4088/8648/23250/4097/1499/8452/9113/3688/4904/54888/5310/6670/9318/57142
BP	GO:0048880	sensory system development	105	0.375331	1.42184	0.0374415	0.312091	0.280651	1056	tags=33%, list=19%, signal=27%	2321/7068/7046/3091/285590/8829/3985/6774/493/54806/596/80184/161742/4088/6654/10461/23094/22926/5090/23287/1499/5316/22930/22882/4976/79888/5797/25836/6670/1739/22931/25932/3066/6597/7474
BP	GO:0150063	visual system development	105	0.375331	1.42184	0.0374415	0.312091	0.280651	1056	tags=33%, list=19%, signal=27%	2321/7068/7046/3091/285590/8829/3985/6774/493/54806/596/80184/161742/4088/6654/10461/23094/22926/5090/23287/1499/5316/22930/22882/4976/79888/5797/25836/6670/1739/22931/25932/3066/6597/7474
BP	GO:0007423	sensory organ development	135	0.351234	1.3797	0.037594	0.312091	0.280651	1114	tags=34%, list=20%, signal=28%	2321/7068/7046/3091/285590/8829/3985/6774/3516/9935/493/54806/596/4851/23347/80184/161742/8575/4088/5205/6654/10461/23094/22926/5090/23287/1499/5316/22930/22882/4976/79888/5797/9321/25836/6670/1739/22931/25932/9261/3066/6597/7474/10194/9474/4771
CC	GO:0030667	secretory granule membrane	134	0.350785	1.37448	0.0376506	0.312091	0.280651	1012	tags=31%, list=18%, signal=26%	6515/10788/23601/8826/728/6622/8773/10043/84061/7097/5329/3482/161/9749/5870/965/2319/2040/6857/51552/5066/684/2212/23250/334/5873/10890/63910/79930/80331/79888/9321/7226/27180/719/10159/929/6556/7879/22931/5908/5906
MF	GO:0035259	glucocorticoid receptor binding	10	0.702359	1.58895	0.0377358	0.312091	0.280651	988	tags=70%, list=18%, signal=58%	2114/1051/6774/23426/4088/6777/6867
BP	GO:0048268	clathrin coat assembly	10	0.702646	1.58959	0.0377358	0.312091	0.280651	286	tags=30%, list=5%, signal=28%	2060/115548/1213
MF	GO:1901981	phosphatidylinositol phosphate binding	76	0.39866	1.42346	0.0378289	0.312091	0.280651	1393	tags=39%, list=25%, signal=30%	85477/10788/8826/285590/6386/115548/8724/116984/57706/55614/115004/80183/9644/6857/4651/64083/51479/163486/9765/23400/114882/57732/64333/9873/4689/27071/50807/57231/219931/55102
BP	GO:0048585	negative regulation of response to stimulus	510	0.276878	1.24198	0.0379267	0.312091	0.280651	831	tags=22%, list=15%, signal=20%	10135/604/79772/3309/7046/11326/3301/6696/5922/9516/3091/8829/6622/9709/6092/5468/5782/3303/598/3162/2099/8440/55022/23151/5925/5921/493/8994/10114/57630/3718/26091/4790/9575/5771/9958/10625/8527/27244/27/10501/596/7323/5516/4851/5329/23347/5641/2895/161742/115004/6788/2268/135112/11221/4088/59338/5151/2773/7494/868/51701/51347/54541/5728/9984/636/11329/254225/10048/811/219699/9258/5933/8945/1499…
BP	GO:0006928	movement of cell or subcellular component	645	0.264984	1.20823	0.0380835	0.312091	0.280651	928	tags=23%, list=17%, signal=22%	90627/604/79772/2321/5793/3309/7046/3301/10154/10672/152110/8826/30817/3091/8829/728/6386/6092/9693/4643/5468/488/9378/2059/8754/6774/5295/22836/93663/247/10718/3162/8440/378938/10457/79834/4249/84159/9734/2752/493/8994/57630/3936/8766/57591/27/10501/57522/596/3192/274/4851/23327/5641/161742/55614/5829/1176/5870/2268/80005/11221/5581/817/2821/4478/4088/2319/79143/4642/7494/6654/54541/9748/23543/5…
BP	GO:0090342	regulation of cell aging	27	0.527739	1.5438	0.0381944	0.312091	0.280651	828	tags=33%, list=15%, signal=28%	10135/604/10783/115004/5728/5933/3845/406/4904
MF	GO:0015035	protein-disulfide reductase activity	20	0.595981	1.60922	0.0382514	0.312091	0.280651	1136	tags=55%, list=21%, signal=44%	5230/2923/56605/10130/23166/5034/2745/10954/30001/10539/51714
BP	GO:1903573	negative regulation of response to endoplasmic reticulum stress	20	0.595062	1.60674	0.0382514	0.312091	0.280651	461	tags=30%, list=8%, signal=28%	3309/9709/3303/598/8440/7494
CC	GO:0071556	integral component of lumenal side of endoplasmic reticulum membrane	17	-0.564321	-1.56197	0.0382979	0.312091	0.280651	199	tags=47%, list=4%, signal=45%	3107/3133/121665/3106/3113/3122/3115/972
CC	GO:0098553	lumenal side of endoplasmic reticulum membrane	17	-0.564321	-1.56197	0.0382979	0.312091	0.280651	199	tags=47%, list=4%, signal=45%	3107/3133/121665/3106/3113/3122/3115/972
CC	GO:0098839	postsynaptic density membrane	17	-0.56496	-1.56374	0.0382979	0.312091	0.280651	420	tags=24%, list=8%, signal=22%	22883/57689/22829/79953
CC	GO:0005796	Golgi lumen	11	0.684252	1.57308	0.0384615	0.312091	0.280651	1299	tags=82%, list=24%, signal=63%	5125/2621/10057/5627/27333/351/7474/7040/5155
BP	GO:0048193	Golgi vesicle transport	162	0.328679	1.31612	0.0384615	0.312091	0.280651	955	tags=24%, list=17%, signal=20%	2060/2803/8773/9871/8724/57222/22872/10342/55614/1176/5870/23760/57533/57511/51552/8615/5861/50999/29886/8452/378/26286/10890/375/64083/10282/4644/23233/83548/9321/56907/51479/10802/6102/9554/56681/23041/163882/57410
CC	GO:0099634	postsynaptic specialization membrane	19	-0.545516	-1.54004	0.0384615	0.312091	0.280651	109	tags=21%, list=2%, signal=21%	22883/57689/22829/79953
BP	GO:0003158	endothelium development	39	0.47414	1.47755	0.0385289	0.312091	0.280651	1045	tags=38%, list=19%, signal=31%	90627/8829/9693/3516/4851/4478/6093/1499/5962/7430/7716/25932/5908/5906/5144
BP	GO:0098586	cellular response to virus	39	0.476696	1.48551	0.0385289	0.312091	0.280651	1216	tags=41%, list=22%, signal=32%	3320/3091/4790/9958/4088/1654/23076/1432/375/26057/81570/23369/23586/1386/26065/581
BP	GO:1901701	cellular response to oxygen-containing compound	406	0.280039	1.23042	0.0385638	0.312091	0.280651	1089	tags=27%, list=20%, signal=23%	10135/80315/3309/7184/3600/6696/57655/9516/3091/6622/1051/4360/9693/1811/5468/8754/6774/5295/2353/598/2099/55022/837/9734/493/3718/23643/4790/10892/5771/27244/27/2885/5292/7097/55667/22904/64397/6507/5641/5829/1176/834/2778/5581/4478/23235/10497/59338/5151/2773/7494/54541/8615/116988/5728/84062/6093/1499/23175/54407/7532/51274/23433/58533/2621/1432/10890/5590/2241/23304/2769/5467/197131/94056/640…
BP	GO:0008347	glial cell migration	23	-0.521295	-1.53548	0.0387244	0.312506	0.281024	1191	tags=48%, list=22%, signal=38%	25777/54209/1880/5025/653464/7804/9289/3418/23380/64805/1524
BP	GO:1903509	liposaccharide metabolic process	33	-0.478147	-1.53516	0.0387409	0.312506	0.281024	876	tags=33%, list=16%, signal=28%	9488/84002/20/285362/54965/79690/5580/9487/65258/313/256435
BP	GO:0060840	artery development	30	0.506046	1.52026	0.0389171	0.312911	0.281388	1712	tags=50%, list=31%, signal=35%	7046/8829/6092/3516/4851/2022/6091/23129/348/4763/10427/4035/163/659/196528
MF	GO:0061980	regulatory RNA binding	30	0.510597	1.53393	0.0389171	0.312911	0.281388	1117	tags=43%, list=20%, signal=35%	283131/23405/100750247/9188/29066/3181/192669/8932/4904/1660/10984/1994/23369
BP	GO:0002062	chondrocyte differentiation	32	0.494509	1.50274	0.0390492	0.313316	0.281752	647	tags=31%, list=12%, signal=28%	85477/7046/861/7227/7045/22856/4088/9451/1499/1432
BP	GO:0032496	response to lipopolysaccharide	107	0.375713	1.42496	0.0391236	0.313316	0.281752	1219	tags=40%, list=22%, signal=32%	9516/728/3329/6622/1051/4360/488/8754/2353/23643/4790/10892/7097/22904/4851/834/11221/5581/7494/57162/1432/2241/5467/3454/23118/11213/5142/7128/6688/3727/929/6556/9261/3066/7538/8767/7474/57817/6197/259230/7040/7189/55914
BP	GO:0001501	skeletal system development	131	0.34916	1.36322	0.0391566	0.313316	0.281752	994	tags=26%, list=18%, signal=22%	342184/85477/7046/861/2114/7227/7045/3091/285590/5125/22856/84159/54808/2778/2268/10522/8575/4088/59338/9759/9451/1499/55294/1432/55870/2022/7468/9321/25836/5310/6670/1739/171023/2648
BP	GO:0140467	integrated stress response signaling	13	0.650169	1.55128	0.0393701	0.313991	0.28236	793	tags=46%, list=14%, signal=40%	3309/8440/5771/9451/1965/4780
MF	GO:0005261	cation channel activity	51	-0.408853	-1.44614	0.0394089	0.313991	0.28236	1153	tags=37%, list=21%, signal=30%	5663/56659/6261/5025/773/131096/3784/9780/27345/84329/5027/785/25769/3748/22821/3709/3786/776/30820
BP	GO:0017156	calcium-ion regulated exocytosis	17	0.612352	1.57682	0.0394737	0.313991	0.28236	691	tags=59%, list=13%, signal=52%	85477/488/4851/10497/6857/51760/11069/22930/375/55207
BP	GO:0051336	regulation of hydrolase activity	378	0.289097	1.26633	0.0395257	0.313991	0.28236	1318	tags=34%, list=24%, signal=27%	604/2321/3326/7184/10788/483/26037/10154/5922/10672/8826/728/3329/6622/9709/9693/5125/5468/10049/11138/6774/3303/2099/116984/23151/5921/9779/4249/57706/9734/57630/121512/10892/27/274/5329/25780/5641/834/817/2821/4088/25816/57533/395/4898/868/55291/23234/23094/684/636/341/10598/9451/23329/1983/6093/7409/1965/23175/1654/334/23076/55854/2621/378/22930/5590/444/2769/139818/3688/5962/3428/8725/5627/60…
BP	GO:0008154	actin polymerization or depolymerization	95	0.376769	1.40422	0.039557	0.313991	0.28236	932	tags=29%, list=17%, signal=25%	342184/85477/8522/10788/2059/93663/8440/5921/2885/274/9645/5581/395/9050/8976/9113/375/2241/5962/29766/5987/56907/7408/51429/57553/100287171/1739/5341
BP	GO:0042461	photoreceptor cell development	10	0.699698	1.58293	0.0396226	0.314011	0.282377	333	tags=30%, list=6%, signal=28%	7068/54806/80184
BP	GO:0061614	pri-miRNA transcription by RNA polymerase II	27	0.521551	1.5257	0.0399306	0.314992	0.28326	872	tags=41%, list=16%, signal=34%	3091/5468/6774/2353/57591/4088/9759/1655/5467/6688/26354
BP	GO:0006413	translational initiation	68	0.403833	1.41375	0.04	0.314992	0.28326	1427	tags=37%, list=26%, signal=28%	5611/8440/8667/1982/9451/1983/1965/1654/10657/6198/127933/1977/8891/6059/9811/8662/10209/7175/8661/1964/1653/83939/1967/440275/8672
MF	GO:0019903	protein phosphatase binding	75	0.395907	1.40886	0.04	0.314992	0.28326	779	tags=27%, list=14%, signal=23%	7184/8826/6774/5295/8724/493/3718/2885/596/5829/8036/55291/9451/9258/1499/1432/9961/2241/11215/51400
BP	GO:0043535	regulation of blood vessel endothelial cell migration	41	0.468464	1.48975	0.04	0.314992	0.28326	343	tags=22%, list=6%, signal=21%	90627/3091/8829/5468/3162/9734/493/4851/161742
BP	GO:0150116	regulation of cell-substrate junction organization	40	0.472671	1.49407	0.0400697	0.315042	0.283304	594	tags=25%, list=11%, signal=22%	342184/8826/8829/5295/79834/4088/395/9748/5728/6093
BP	GO:0045599	negative regulation of fat cell differentiation	16	-0.575135	-1.57062	0.0402542	0.3151	0.283357	257	tags=25%, list=5%, signal=24%	2308/5167/6095/678
BP	GO:0006403	RNA localization	111	0.366931	1.40484	0.0403101	0.3151	0.283357	1288	tags=36%, list=23%, signal=28%	5903/3267/10575/54715/51602/7203/3192/7514/55706/9984/6432/636/220988/22948/10657/3181/9961/8607/4904/1660/11260/57187/54888/4927/4928/55677/10128/23144/10576/167227/9818/7538/7175/23049/10211/10694/6311/91746/9972/9887
BP	GO:0150115	cell-substrate junction organization	53	0.441773	1.47507	0.0403361	0.3151	0.283357	594	tags=21%, list=11%, signal=19%	342184/8826/8829/5295/79834/596/4088/395/9748/5728/6093
BP	GO:0010633	negative regulation of epithelial cell migration	24	0.543419	1.54878	0.0404218	0.3151	0.283357	489	tags=33%, list=9%, signal=30%	90627/5793/5468/493/4851/161742/11221/5728
BP	GO:0099072	regulation of postsynaptic membrane neurotransmitter receptor levels	24	0.54445	1.55172	0.0404218	0.3151	0.283357	1589	tags=58%, list=29%, signal=42%	2060/2059/23426/8766/2319/5590/8650/1739/5906/7531/55914/26052/6809/163
MF	GO:0030145	manganese ion binding	28	0.526673	1.54953	0.040493	0.3151	0.283357	472	tags=32%, list=9%, signal=30%	51056/4245/10914/56975/4249/2752/27/5292/9215
BP	GO:0051347	positive regulation of transferase activity	214	0.317487	1.31198	0.040521	0.3151	0.283357	937	tags=21%, list=17%, signal=18%	3320/2321/2180/3326/54757/10728/152110/8826/5903/6622/51719/9693/3937/8754/10718/10575/256987/493/10892/1026/6788/2268/51347/5728/10461/8945/1499/1654/55294/2621/3845/5590/3181/94056/2209/3123/23118/65125/6091/5310/51429/6556/1739/5621/10576
BP	GO:0032990	cell part morphogenesis	246	0.3083	1.29696	0.0407303	0.315773	0.283962	659	tags=20%, list=12%, signal=19%	3320/3326/8522/26037/6696/10154/8826/8829/6092/2803/9693/9378/598/55022/23426/8766/10501/596/10160/26115/4851/10611/23136/23327/9334/5819/26047/6857/6654/50618/51347/23543/1982/5728/23405/84062/8828/4534/219699/104/100528062/6093/1499/4891/51760/6742/133418/8976/10890/5590
BP	GO:0043010	camera-type eye development	86	0.385449	1.41263	0.0408497	0.315773	0.283962	1056	tags=31%, list=19%, signal=26%	2321/7068/7046/3091/8829/3985/493/54806/80184/161742/4088/6654/10461/23287/1499/5316/22930/22882/4976/79888/5797/6670/1739/25932/3066/6597/7474
BP	GO:0007018	microtubule-based movement	101	0.377414	1.4193	0.0408805	0.315773	0.283962	916	tags=23%, list=17%, signal=19%	3301/152110/3091/493/3192/55614/1176/5870/2319/5861/5108/636/84062/23287/5991/55036/5590/55207/55870/4976/23095/351/10128
BP	GO:0007585	respiratory gaseous exchange by respiratory system	21	0.580075	1.59985	0.0409253	0.315773	0.283962	529	tags=29%, list=10%, signal=26%	152110/9935/10905/2744/83931/5090
BP	GO:0048010	vascular endothelial growth factor receptor signaling pathway	21	0.569244	1.56998	0.0409253	0.315773	0.283962	647	tags=24%, list=12%, signal=21%	2321/3091/8829/7409/1432
BP	GO:0071241	cellular response to inorganic substance	76	0.395103	1.41076	0.0411184	0.31635	0.284481	1131	tags=37%, list=21%, signal=30%	3309/144402/8826/6622/2353/3162/7323/5641/817/6857/811/9451/1965/51760/4520/4780/7226/65125/3727/351/5621/23400/4548/25932/7474/23514/29957/1385
BP	GO:0030833	regulation of actin filament polymerization	73	0.397127	1.41125	0.0412541	0.31635	0.284481	922	tags=30%, list=17%, signal=25%	342184/85477/10788/2059/93663/8440/5921/2885/274/5581/8976/9113/375/2241/5962/29766/5987/56907/7408/51429/100287171/1739
MF	GO:0008134	transcription factor binding	277	0.300476	1.28311	0.0412655	0.31635	0.284481	1007	tags=24%, list=18%, signal=20%	7068/3301/2114/3091/1051/10783/5468/6774/5295/2353/2099/3516/51602/5925/9935/9734/10725/23426/5771/23013/5292/596/3192/135112/4088/5481/51701/8648/23543/6938/9759/1390/1655/811/5933/1499/1654/6907/9113/1432/4005/55818/5467/8607/3428/6777/4780/1977/6925/10533/5814/406/1660/6688/3727/6996/6670/81/83666/171023/5757/2932/6867/2648/64784/3066
BP	GO:0050850	positive regulation of calcium-mediated signaling	11	-0.648514	-1.609	0.0414938	0.31635	0.284481	1185	tags=64%, list=22%, signal=50%	54209/5025/6850/121665/5336/920/3479
BP	GO:1900153	positive regulation of nuclear-transcribed mRNA catabolic process, deadenylation-dependent decay	11	-0.641096	-1.5906	0.0414938	0.31635	0.284481	802	tags=36%, list=15%, signal=31%	23112/26986/677/678
MF	GO:0001091	RNA polymerase II general transcription initiation factor binding	10	0.698367	1.57992	0.0415094	0.31635	0.284481	805	tags=50%, list=15%, signal=43%	2099/51602/3192/8607/6925
BP	GO:0003272	endocardial cushion formation	10	0.6964	1.57546	0.0415094	0.31635	0.284481	878	tags=60%, list=16%, signal=50%	7046/6092/3516/4851/2022/6091
BP	GO:0071276	cellular response to cadmium ion	10	0.698193	1.57952	0.0415094	0.31635	0.284481	301	tags=30%, list=5%, signal=28%	2353/3162/7323
BP	GO:2001234	negative regulation of apoptotic signaling pathway	75	0.394681	1.4045	0.0416667	0.317062	0.285121	1335	tags=47%, list=24%, signal=36%	7046/3301/3091/8829/9709/3303/598/3162/5925/57630/10625/596/5329/2773/7494/219699/1499/1654/7178/8725/4976/26574/4780/7128/2140/2932/1457/10131/581/55031/2023/64114/50484/85450/8737
BP	GO:0001936	regulation of endothelial cell proliferation	41	0.462673	1.47134	0.0417391	0.317128	0.28518	167	tags=17%, list=3%, signal=17%	2321/7046/3091/8829/5468/6774/3162
BP	GO:0003206	cardiac chamber morphogenesis	29	0.512515	1.5133	0.0418848	0.317297	0.285332	878	tags=38%, list=16%, signal=32%	7046/3091/8829/6092/3516/4851/6654/8828/2022/7468/6091
BP	GO:1903076	regulation of protein localization to plasma membrane	51	0.441898	1.46349	0.0419463	0.317297	0.285332	1209	tags=39%, list=22%, signal=31%	5295/598/55022/493/8766/1213/5581/8878/23433/5525/3688/8650/7430/57628/1739/5621/163882/25921/7040/5583
MF	GO:0016817	hydrolase activity, acting on acid anhydrides	243	0.307586	1.29456	0.0420168	0.317297	0.285332	1203	tags=28%, list=22%, signal=23%	3320/3309/10672/3329/4643/488/394/22836/3303/5921/493/8766/54734/23347/55647/1662/55614/79572/2634/5870/2778/3313/5205/2773/51552/116988/5861/27068/9188/29789/1655/23250/1654/23433/378/5873/3845/10890/375/55207/2769/8607/4976/5862/23095/1660/56681/81570/7879/9704/23400/167227/55669/22931/5908/5906/51762/1105/5898/23560/23586/10767/10973/25923/23517/54622/5899
MF	GO:0016818	hydrolase activity, acting on acid anhydrides, in phosphorus-containing anhydrides	243	0.307586	1.29456	0.0420168	0.317297	0.285332	1203	tags=28%, list=22%, signal=23%	3320/3309/10672/3329/4643/488/394/22836/3303/5921/493/8766/54734/23347/55647/1662/55614/79572/2634/5870/2778/3313/5205/2773/51552/116988/5861/27068/9188/29789/1655/23250/1654/23433/378/5873/3845/10890/375/55207/2769/8607/4976/5862/23095/1660/56681/81570/7879/9704/23400/167227/55669/22931/5908/5906/51762/1105/5898/23560/23586/10767/10973/25923/23517/54622/5899
BP	GO:0051258	protein polymerization	127	0.351733	1.36924	0.0422323	0.31844	0.286361	922	tags=24%, list=17%, signal=21%	3320/342184/85477/8522/10788/6622/2059/93663/3303/8440/5921/2885/274/5581/395/9050/10048/128866/8976/9113/375/2241/5962/29766/5987/56907/55755/7408/51429/100287171/1739
MF	GO:0045309	protein phosphorylated amino acid binding	30	0.500772	1.50441	0.0423012	0.318477	0.286393	631	tags=33%, list=11%, signal=30%	5295/8440/5921/27/2885/2268/868/8945/7409/55294
CC	GO:0005912	adherens junction	64	0.418422	1.44992	0.0428336	0.321845	0.289423	791	tags=31%, list=14%, signal=27%	342184/6386/4643/8773/9267/247/23150/8994/54806/4851/10611/5819/2319/1982/340348/1499/10890/5962/29766/5797
BP	GO:0051170	import into nucleus	73	0.395732	1.40629	0.0429043	0.321845	0.289423	1459	tags=36%, list=27%, signal=27%	3326/5903/6774/5295/1026/4851/1871/4088/868/1432/3840/55027/4927/4928/51366/9818/51501/7175/1994/7040/55705/9972/3842/3839/23534/8841
CC	GO:0045211	postsynaptic membrane	64	-0.369767	-1.3771	0.043038	0.321845	0.289423	572	tags=22%, list=10%, signal=20%	288/8082/22883/6546/3748/23380/11141/2048/221955/287/84966/57689/22829/79953
BP	GO:0038084	vascular endothelial growth factor signaling pathway	12	0.670766	1.57378	0.0431373	0.321845	0.289423	1088	tags=58%, list=20%, signal=47%	2321/8829/8828/116150/6091/2549/967
BP	GO:0044766	multi-organism transport	12	0.668492	1.56845	0.0431373	0.321845	0.289423	1408	tags=75%, list=26%, signal=56%	2060/200576/684/1514/7879/9972/6993/219931/3839
BP	GO:1902579	multi-organism localization	12	0.668492	1.56845	0.0431373	0.321845	0.289423	1408	tags=75%, list=26%, signal=56%	2060/200576/684/1514/7879/9972/6993/219931/3839
BP	GO:0032413	negative regulation of ion transmembrane transporter activity	17	0.608802	1.56767	0.0432331	0.322077	0.289631	489	tags=41%, list=9%, signal=38%	51719/1193/23327/5581/817/29979/5728
BP	GO:0031100	animal organ regeneration	25	0.536631	1.54602	0.0433276	0.322297	0.289829	643	tags=36%, list=12%, signal=32%	728/1051/3162/3936/1026/4851/3482/23175/2621
BP	GO:0043085	positive regulation of catalytic activity	447	0.277019	1.23064	0.0435339	0.323348	0.290774	937	tags=22%, list=17%, signal=20%	3320/2321/2180/3326/54757/483/26037/10728/10672/152110/8826/5903/3091/728/3329/6622/51719/9693/3937/5468/8754/11138/6774/3303/10718/2099/116984/10575/23151/5921/9779/256987/57706/493/10892/27/596/3192/1026/5359/5641/834/6788/2268/4088/57533/2773/395/51347/5728/23234/10461/23094/10598/116150/9451/23329/1983/8945/1499/7409/1654/6742/55294/55854/2621/378/1432/3845/22930/5590/3181/444/2769/139818/940…
BP	GO:0003341	cilium movement	20	0.582993	1.57415	0.0437158	0.324215	0.291553	703	tags=30%, list=13%, signal=26%	3301/152110/493/5991/55036/55870
BP	GO:0006606	protein import into nucleus	72	0.399527	1.41911	0.0441899	0.327242	0.294276	1459	tags=36%, list=27%, signal=27%	3326/5903/6774/5295/1026/4851/1871/4088/868/1432/3840/55027/4927/4928/51366/9818/51501/7175/1994/7040/55705/9972/3842/3839/23534/8841
CC	GO:0043209	myelin sheath	21	0.560382	1.54554	0.044484	0.328223	0.295158	742	tags=38%, list=14%, signal=33%	3320/256987/2752/596/4642/5728/5590/3688
BP	GO:2000758	positive regulation of peptidyl-lysine acetylation	16	-0.567758	-1.55048	0.0444915	0.328223	0.295158	556	tags=25%, list=10%, signal=23%	8986/57609/9252/23181
BP	GO:0030902	hindbrain development	46	0.449221	1.45981	0.0445205	0.328223	0.295158	1250	tags=37%, list=23%, signal=29%	3309/728/9935/54806/596/80184/2895/8648/23543/23287/1499/3688/2648/146057/1386/8925/3184
MF	GO:0031490	chromatin DNA binding	45	0.445344	1.43943	0.0448276	0.329446	0.296257	1048	tags=33%, list=19%, signal=27%	604/7068/6774/9575/3192/22904/4851/4088/7403/55818/8932/1660/81/3066/6597
MF	GO:0043021	ribonucleoprotein complex binding	75	0.393975	1.40199	0.045	0.329446	0.296257	1149	tags=29%, list=21%, signal=24%	283131/80315/3309/79612/5292/3192/27044/27000/29789/1655/1965/1654/127933/6059/1660/80155/10209/2107/132864/55037/9728/26046
BP	GO:1901532	regulation of hematopoietic progenitor cell differentiation	17	0.605432	1.559	0.0451128	0.329446	0.296257	1357	tags=53%, list=25%, signal=40%	22890/4851/3313/6654/54517/4780/6688/57721/10443
BP	GO:1901799	negative regulation of proteasomal protein catabolic process	17	0.604945	1.55774	0.0451128	0.329446	0.296257	1441	tags=47%, list=26%, signal=35%	3326/6386/8667/23429/51322/9683/7874/6599
BP	GO:0007044	cell-substrate junction assembly	49	0.445761	1.46683	0.0451505	0.329446	0.296257	594	tags=20%, list=11%, signal=18%	342184/8826/8829/79834/596/4088/395/9748/5728/6093
BP	GO:0002690	positive regulation of leukocyte chemotaxis	34	-0.458266	-1.48522	0.0452381	0.329446	0.296257	496	tags=26%, list=9%, signal=24%	23075/3071/1240/3570/5879/1436/57118/972/1524
MF	GO:0030275	LRR domain binding	10	0.689166	1.5591	0.045283	0.329446	0.296257	1497	tags=80%, list=27%, signal=58%	57591/23085/3845/26574/6091/79364/9209/988
BP	GO:0043371	negative regulation of CD4-positive, alpha-beta T cell differentiation	10	0.68779	1.55599	0.045283	0.329446	0.296257	231	tags=30%, list=4%, signal=29%	604/861/3718
BP	GO:0046639	negative regulation of alpha-beta T cell differentiation	10	0.68779	1.55599	0.045283	0.329446	0.296257	231	tags=30%, list=4%, signal=29%	604/861/3718
BP	GO:0071456	cellular response to hypoxia	48	0.440028	1.44585	0.0453782	0.329655	0.296445	857	tags=35%, list=16%, signal=30%	3091/5230/3162/378938/3516/665/5034/596/4851/5581/29979/5728/5467/9520/4976/4780/30001
BP	GO:0007507	heart development	183	0.321346	1.30397	0.0455882	0.330698	0.297383	994	tags=27%, list=18%, signal=23%	7046/57534/861/3091/285590/8829/6092/5125/3516/5925/9734/54806/5292/3192/1026/9645/4851/10611/161742/6788/4088/78987/7403/6654/1982/5728/5066/8828/811/6093/1499/55036/1432/5467/3688/23118/2022/7468/9321/8932/157378/25836/6091/5310/6416/57142/171023/3720/2648
BP	GO:0006873	cellular ion homeostasis	186	0.321715	1.30841	0.0457903	0.331679	0.298265	1144	tags=31%, list=21%, signal=26%	7037/7184/483/10672/3091/728/6622/9709/1811/488/1193/3162/2099/493/27/596/54734/6507/23327/55647/54822/79572/10367/5581/817/4088/523/79901/811/4097/4891/2495/7178/375/2769/1317/7226/23312/719/30001/10159/5310/351/6556/5621/7879/23400/25932/5144/10539/1756/7474/7531/57817/9474/1230/51714/535
BP	GO:1902905	positive regulation of supramolecular fiber organization	95	0.371296	1.38382	0.0458861	0.33177	0.298348	932	tags=29%, list=17%, signal=25%	342184/85477/7046/10788/8829/9788/3303/8440/5925/2885/274/55160/5829/5581/4088/8976/375/2241/5987/56907/55755/79709/7408/351/51429/100287171/1739/5341
BP	GO:1904063	negative regulation of cation transmembrane transport	22	0.553247	1.53924	0.0459364	0.33177	0.298348	489	tags=36%, list=9%, signal=33%	51719/1193/274/23327/5581/817/29979/5728
MF	GO:0001540	amyloid-beta binding	32	-0.46848	-1.4935	0.0460048	0.331782	0.298359	1185	tags=44%, list=22%, signal=35%	54209/83941/5204/773/3684/7804/4481/9445/1471/22883/2048/972/321/6653
BP	GO:0008544	epidermis development	66	0.405282	1.41451	0.046281	0.332515	0.299018	1056	tags=36%, list=19%, signal=30%	488/8754/247/3516/7357/596/4851/81537/2319/6654/4097/6093/1499/9113/1896/5467/3123/4904/23254/54888/25932/3066/7538/7474
BP	GO:0031529	ruffle organization	29	-0.478395	-1.51251	0.04662	0.332515	0.299018	1083	tags=41%, list=20%, signal=33%	55920/51057/28988/51225/7168/55604/83478/5879/51466/1436/23191/64805
CC	GO:0030055	cell-substrate junction	199	0.320443	1.31408	0.0466472	0.332515	0.299018	799	tags=22%, list=15%, signal=20%	2321/3309/7184/10672/8826/8829/6386/51056/8773/8754/5782/247/3303/2923/5500/29780/79834/8994/5034/3936/55827/1213/5329/3482/5829/3313/4478/4026/5819/2319/811/1499/7532/3845/57514/10890/375/3688/8650/5962/7430/10015/2022/64759
BP	GO:0045893	positive regulation of transcription, DNA-templated	615	0.264016	1.20052	0.046798	0.332515	0.299018	1218	tags=26%, list=22%, signal=23%	10135/3309/7068/7046/861/6696/2114/9516/3091/1051/5468/3096/6774/5295/2353/8178/2099/8440/55022/3516/79612/2649/55840/5925/9643/9935/84159/10725/1316/4790/9575/54806/57591/55827/5292/7097/3192/9645/22904/5966/4851/5359/80184/1871/135112/10522/4088/23160/55904/84441/7494/8648/9984/27000/6938/22926/170463/1997/9759/5090/10153/9830/58508/55252/8878/9451/1998/4097/8945/1499/23175/1654/11319/5991/6018…
BP	GO:0050864	regulation of B cell activation	56	-0.387087	-1.40653	0.046798	0.332515	0.299018	634	tags=29%, list=12%, signal=26%	84433/695/4067/149840/3071/51111/64092/2048/30011/472/57181/677/3635/972/4208/678
BP	GO:1903508	positive regulation of nucleic acid-templated transcription	615	0.264016	1.20052	0.046798	0.332515	0.299018	1218	tags=26%, list=22%, signal=23%	10135/3309/7068/7046/861/6696/2114/9516/3091/1051/5468/3096/6774/5295/2353/8178/2099/8440/55022/3516/79612/2649/55840/5925/9643/9935/84159/10725/1316/4790/9575/54806/57591/55827/5292/7097/3192/9645/22904/5966/4851/5359/80184/1871/135112/10522/4088/23160/55904/84441/7494/8648/9984/27000/6938/22926/170463/1997/9759/5090/10153/9830/58508/55252/8878/9451/1998/4097/8945/1499/23175/1654/11319/5991/6018…
BP	GO:0031324	negative regulation of cellular metabolic process	929	0.252684	1.17415	0.0468384	0.332515	0.299018	1262	tags=26%, list=23%, signal=25%	10135/604/80315/3326/7068/5611/861/3301/57602/26973/2114/7227/3091/3329/6622/6386/9709/1051/9693/5468/51123/3096/10049/6774/22890/3303/3162/2099/8440/55022/3516/2649/57600/6252/5925/4249/84159/9734/493/8994/10114/57630/3718/4790/9575/5771/10625/23013/596/3192/7323/1026/274/7514/22904/4851/5329/23347/161742/55254/115004/8087/8667/135112/1912/10522/9960/11221/121536/5581/2821/4088/5205/5481/25816/5…
MF	GO:0003725	double-stranded RNA binding	48	0.437835	1.43864	0.0470588	0.332515	0.299018	1316	tags=42%, list=24%, signal=32%	7037/3326/3329/1213/3192/8575/4478/23405/9188/104/192669/1660/1994/23586/26065/9208/1665/54542/1653/149041
MF	GO:0005044	scavenger receptor activity	12	0.663566	1.55689	0.0470588	0.332515	0.299018	206	tags=25%, list=4%, signal=24%	9332/283316/23166
BP	GO:0044093	positive regulation of molecular function	578	0.265579	1.20338	0.047088	0.332515	0.299018	1058	tags=24%, list=19%, signal=21%	3320/2321/7037/2180/3326/54757/483/26037/10728/10672/152110/8826/5903/3091/8829/728/3329/6622/51719/9693/3937/5468/1193/8754/11138/6774/3303/10718/2099/116984/10575/23151/5925/5921/9779/256987/57706/84159/493/9575/10892/3556/27/596/81671/7097/3192/1026/5516/5329/5359/5641/834/6788/2268/23085/4088/57533/2319/2773/395/2745/51347/5728/23234/10461/23094/9759/10598/9830/116150/9451/3460/23329/1983/894…
BP	GO:0099175	regulation of postsynapse organization	43	0.459281	1.46899	0.0471204	0.332515	0.299018	1116	tags=37%, list=20%, signal=30%	91752/26037/3556/26115/10611/2895/5728/8828/100528062/378/4976/5552/5621/7474/4076/65981
MF	GO:0016787	hydrolase activity	738	0.258467	1.18358	0.0471584	0.332515	0.299018	1203	tags=25%, list=22%, signal=23%	3320/171586/7037/5793/23670/3309/57602/10672/3329/51056/4643/1368/5125/4121/488/8754/5782/394/22836/118788/3303/2923/3162/5500/5921/837/9734/493/8766/55331/10892/5771/9958/3556/7097/10905/27044/54734/5516/7174/5359/23347/5641/57559/55647/1662/60559/55614/55529/79572/2634/2744/170691/81537/834/5870/3632/1075/2778/80267/8667/3313/9960/11221/4048/5205/8605/57486/84669/5151/2773/4898/26027/51552/2899…
BP	GO:0010640	regulation of platelet-derived growth factor receptor signaling pathway	10	0.685671	1.55119	0.0471698	0.332515	0.299018	465	tags=40%, list=8%, signal=37%	6622/5782/5771/868
CC	GO:0016604	nuclear body	410	0.275432	1.21488	0.0471822	0.332515	0.299018	1101	tags=21%, list=20%, signal=18%	283131/10135/7068/3600/57602/3091/57532/10783/3096/22890/93663/3303/8178/51602/54971/55840/5925/665/10114/64332/23001/3192/1026/7514/64397/7174/57018/11221/10241/23515/5205/51426/55904/25820/84441/5728/9984/6432/6938/64326/27332/9759/254225/10048/8878/1998/1793/57092/1432/80271/3181/55589/3428/6733/2022/9667/5987/9321/406/1660/9031/163486/51720/6102/57187/23254/26354/80155/4928/6670/81/79664/6732…
BP	GO:0009952	anterior/posterior pattern specification	47	0.436756	1.42887	0.0472175	0.332515	0.299018	596	tags=19%, list=11%, signal=17%	7046/57534/2114/5125/3516/4851/4088/5090/1499
CC	GO:0005790	smooth endoplasmic reticulum	13	0.642947	1.53405	0.0472441	0.332515	0.299018	1220	tags=69%, list=22%, signal=54%	3309/5611/821/4642/811/7871/351/57704/5479
BP	GO:0060412	ventricular septum morphogenesis	13	0.643435	1.53522	0.0472441	0.332515	0.299018	1056	tags=54%, list=19%, signal=44%	7046/6092/3516/4851/7468/6091/7474
MF	GO:0030165	PDZ domain binding	24	0.525187	1.49682	0.0474517	0.333504	0.299907	489	tags=33%, list=9%, signal=30%	9693/23705/493/1837/2895/23085/59338/5728
BP	GO:1904407	positive regulation of nitric oxide metabolic process	15	0.620528	1.55184	0.0477099	0.334845	0.301113	28	tags=13%, list=1%, signal=13%	3320/3326
BP	GO:0006487	protein N-linked glycosylation	23	0.540477	1.51559	0.0479574	0.335634	0.301822	1026	tags=43%, list=19%, signal=35%	4245/51465/4249/201595/84061/2673/116150/5373/56886/55757
BP	GO:0090114	COPII-coated vesicle budding	23	0.540246	1.51495	0.0479574	0.335634	0.301822	1475	tags=48%, list=27%, signal=35%	9871/22872/10342/5861/8452/10802/56681/375056/10972/9218/10427
BP	GO:0050727	regulation of inflammatory response	108	0.359209	1.36595	0.0481366	0.336415	0.302524	832	tags=29%, list=15%, signal=25%	283131/604/3600/3329/6622/1051/5468/118788/2099/5925/837/4790/9575/64332/5771/7097/22904/834/1075/2268/11221/4088/9258/1432/8723/55870/5467/6777/3123/7128/1660
CC	GO:0042995	cell projection	730	0.258129	1.18138	0.0484848	0.338372	0.304285	979	tags=22%, list=18%, signal=21%	3320/6515/91752/85477/80315/3326/10788/483/26037/6696/10672/253559/8826/30817/3091/285590/6453/8829/3329/6622/6092/9693/4643/1811/8773/488/9788/9378/2059/115/5782/2353/22836/93663/23150/29780/10575/5921/84288/57706/2752/493/5034/57630/3936/23426/121512/8766/54806/54558/1837/23001/10160/7097/3192/26115/274/60481/10611/5329/6507/80184/23136/11275/2895/54822/5829/1176/8087/3632/2268/9644/821/817/282…
BP	GO:1901135	carbohydrate derivative metabolic process	342	0.284247	1.23456	0.048583	0.338582	0.304473	559	tags=15%, list=10%, signal=15%	1806/2180/23670/5836/337876/3600/2710/3091/6622/10894/4121/5230/9653/115/6774/4245/55022/22856/3295/51465/4249/7357/201595/29940/3718/60490/4790/84061/5292/51363/596/1213/10905/2673/60481/6646/80267/9334/2821/2182/5151/2773/3939/26027/9215/54541/523/28992/5861/6483/9759/51251/116150
BP	GO:0048284	organelle fusion	63	0.411713	1.41289	0.0486577	0.338628	0.304514	1033	tags=35%, list=19%, signal=29%	7037/6622/8773/55022/54734/55647/80183/2773/6857/8615/200576/23355/55207/10282/4976/51479/9554/7879/23400/27072/55669/51762
BP	GO:0010564	regulation of cell cycle process	220	0.309723	1.28315	0.0489914	0.340035	0.30578	1058	tags=25%, list=19%, signal=21%	604/26973/152110/10783/3303/598/10457/5925/493/8766/9575/596/1213/137886/3192/1026/7514/27044/5359/5581/57099/55904/8379/51347/5728/9984/64859/811/5933/1499/1654/11319/128866/8452/55294/1432/79848/55968/51100/5962/26057/10015/29766/51720/54888/55755/5310/351/1739/9738/8621/2648/1457/7474/7175/7039
CC	GO:0016471	vacuolar proton-transporting V-type ATPase complex	10	0.68272	1.54452	0.0490566	0.340035	0.30578	1177	tags=60%, list=21%, signal=47%	528/523/526/10159/535/9114
BP	GO:0032273	positive regulation of protein polymerization	65	0.403822	1.40876	0.0490998	0.340035	0.30578	922	tags=29%, list=17%, signal=25%	3320/342184/85477/10788/3303/8440/2885/274/5581/8976/375/2241/5987/56907/55755/7408/51429/100287171/1739
BP	GO:1902895	positive regulation of pri-miRNA transcription by RNA polymerase II	20	0.577865	1.56031	0.0491803	0.340035	0.30578	1299	tags=55%, list=24%, signal=42%	3091/5468/6774/2353/57591/4088/6688/26354/6597/7040/5155
BP	GO:0034622	cellular protein-containing complex assembly	373	0.28396	1.24124	0.0492021	0.340035	0.30578	1095	tags=22%, list=20%, signal=19%	3320/342184/85477/3326/8522/10788/10728/3329/6622/2060/115548/8773/2059/93663/3303/10718/2099/8440/5925/5921/2885/1213/274/55706/54902/5829/8667/5581/4088/10497/3308/395/23405/23234/1207/9050/10048/811/4719/1983/1654/128866/8976/55036/9113/375/2241/8607/192669/5962/6733/3123/29766/5987/6925/8932/56907/1660/401541/55755/1352/4928/7408/51429/100287171/1739/57142/10576/8662/257218/6732/6902/23064/18…
BP	GO:0048584	positive regulation of response to stimulus	720	0.259156	1.18459	0.049697	0.342238	0.307761	1245	tags=28%, list=23%, signal=25%	3320/283131/2321/7037/3326/7046/11326/3600/152110/8826/9516/3091/8829/728/3329/6622/6386/9709/6092/1051/9693/3937/10783/5468/9378/8754/6774/5295/22890/118788/247/3303/2923/3162/8440/10457/23705/22856/3516/344558/837/4249/57630/10725/23643/4790/9575/64332/10892/5771/9958/8527/596/7097/5966/4851/5329/5359/23347/10342/5641/161742/115004/834/8087/6788/1075/2268/5581/8575/29979/4088/8036/59338/5819/51…
BP	GO:0051248	negative regulation of protein metabolic process	413	0.274437	1.21094	0.0497382	0.342238	0.307761	1262	tags=29%, list=23%, signal=24%	80315/3326/5611/3301/26973/6622/6386/9709/5468/10049/6774/8724/3303/8440/55022/54971/6252/5925/4249/493/10114/57630/3718/4790/5771/10625/1026/274/5329/161742/8087/8667/135112/11221/5581/2821/4088/25816/2319/868/54541/5728/684/84062/11329/8878/811/9451/104/9258/54517/6093/1499/1965/1654/7532/334/9113/58533/2621/5590/9961/55818/192669/3428/9043/5202/2022/26574/5627/5987/1977/11213/4904/7128/6688/22…
BP	GO:0060306	regulation of membrane repolarization	11	-0.631845	-1.56765	0.0497925	0.342238	0.307761	176	tags=36%, list=3%, signal=35%	3784/287/9722/776
BP	GO:0010562	positive regulation of phosphorus metabolic process	327	0.286931	1.24594	0.0498652	0.342238	0.307761	378	tags=11%, list=7%, signal=11%	3320/2321/7037/2180/3326/54757/7046/3600/10728/152110/8826/5903/3091/8829/6622/6386/51719/9693/3937/5468/3985/8754/6774/10718/10457/55022/57600/30844/493/10892/596/1026/5329/8087/6788/2268
BP	GO:0045937	positive regulation of phosphate metabolic process	327	0.286931	1.24594	0.0498652	0.342238	0.307761	378	tags=11%, list=7%, signal=11%	3320/2321/7037/2180/3326/54757/7046/3600/10728/152110/8826/5903/3091/8829/6622/6386/51719/9693/3937/5468/3985/8754/6774/10718/10457/55022/57600/30844/493/10892/596/1026/5329/8087/6788/2268
BP	GO:0019692	deoxyribose phosphate metabolic process	11	0.675868	1.5538	0.05	0.34269	0.308167	4	tags=9%, list=0%, signal=9%	1806
BP	GO:0032271	regulation of protein polymerization	101	0.365273	1.37364	0.0503145	0.344041	0.309382	922	tags=26%, list=17%, signal=22%	3320/342184/85477/10788/6622/2059/93663/3303/8440/5921/2885/274/5581/8976/9113/375/2241/5962/29766/5987/56907/55755/7408/51429/100287171/1739
BP	GO:0031099	regeneration	63	0.409882	1.4066	0.0503356	0.344041	0.309382	1089	tags=37%, list=20%, signal=30%	861/6696/728/1051/5782/3162/3936/596/1026/4851/3482/11221/9215/5728/23175/2621/5467/4548/5906/2066/55909/7006/57817
BP	GO:0051216	cartilage development	40	0.463779	1.46597	0.0505226	0.344581	0.309868	647	tags=28%, list=12%, signal=24%	85477/7046/861/7227/7045/3091/22856/4088/9451/1499/1432
BP	GO:1902680	positive regulation of RNA biosynthetic process	617	0.262426	1.19307	0.0505549	0.344581	0.309868	1218	tags=26%, list=22%, signal=23%	10135/3309/7068/7046/861/6696/2114/9516/3091/1051/5468/3096/6774/5295/2353/8178/2099/8440/55022/3516/79612/2649/55840/5925/9643/9935/84159/10725/1316/4790/9575/54806/57591/55827/5292/7097/3192/9645/22904/5966/4851/5359/80184/1871/135112/10522/4088/23160/55904/84441/7494/8648/9984/27000/6938/22926/170463/1997/9759/5090/10153/9830/58508/55252/8878/9451/1998/4097/8945/1499/23175/1654/11319/5991/6018…
BP	GO:0003008	system process	418	0.276675	1.22121	0.0507152	0.344581	0.309868	1160	tags=29%, list=21%, signal=25%	6515/10135/7037/7068/3600/152110/7045/3091/728/6622/1051/4643/1811/5125/64478/5468/488/9378/1193/9229/11138/2353/3162/54715/7357/493/10725/84061/596/1837/7097/274/4851/10611/6507/23327/5641/2895/2744/1075/2778/80005/817/2821/4088/5205/10497/83931/26047/23543/5728/23405/22926/9759/5090/3762/9451/104/100528062/23287/6093/23175/54407/4891/7871/9867/6907/2621/378/3845/22930/5590/10057/444/5467/11215/…
BP	GO:0051893	regulation of focal adhesion assembly	37	0.468758	1.46367	0.0507614	0.344581	0.309868	594	tags=24%, list=11%, signal=22%	342184/8826/8829/79834/4088/395/9748/5728/6093
BP	GO:0090109	regulation of cell-substrate junction assembly	37	0.468758	1.46367	0.0507614	0.344581	0.309868	594	tags=24%, list=11%, signal=22%	342184/8826/8829/79834/4088/395/9748/5728/6093
BP	GO:0033260	nuclear DNA replication	10	0.67945	1.53712	0.0509434	0.3448	0.310065	16	tags=10%, list=0%, signal=10%	604
BP	GO:0044786	cell cycle DNA replication	10	0.67945	1.53712	0.0509434	0.3448	0.310065	16	tags=10%, list=0%, signal=10%	604
BP	GO:1901568	fatty acid derivative metabolic process	20	0.569891	1.53877	0.0510018	0.3448	0.310065	509	tags=30%, list=9%, signal=27%	2180/247/3295/60481/2182/5066
BP	GO:0006084	acetyl-CoA metabolic process	14	-0.600415	-1.57647	0.0511247	0.345161	0.31039	60	tags=21%, list=1%, signal=21%	84532/5166/23181
BP	GO:0048511	rhythmic process	109	0.356281	1.35692	0.0512422	0.345485	0.310681	1297	tags=34%, list=24%, signal=26%	10135/3309/6092/5468/2099/5500/9575/3192/2673/59338/8648/5728/5066/1390/1655/8945/55294/7150/6777/64839/7226/10533/406/1660/3727/2932/3066/23064/1859/1457/1385/4800/3184/9611/8451/10236/7874
BP	GO:1902235	regulation of endoplasmic reticulum stress-induced intrinsic apoptotic signaling pathway	15	0.61748	1.54421	0.0515267	0.346689	0.311764	772	tags=53%, list=14%, signal=46%	9709/3303/598/8440/5771/7494/9451/4976
BP	GO:0098542	defense response to other organism	329	0.285387	1.23675	0.0515604	0.346689	0.311764	835	tags=21%, list=15%, signal=19%	3320/3326/11326/5611/3600/23601/56829/728/6622/1051/4360/5468/22890/598/23705/3516/23166/837/256987/665/3718/23643/10892/5771/9958/3556/596/7097/5966/5359/55647/2634/115004/834/2268/11221/965/10241/5819/51552/54541/5861/684/9188/9830/51251/104/3460/9258/7409/1654/9867/5873/2241/55207/23005/2209/3454/3428/6733/6777/26057/5987/7100/11213/10533/7128/1660/9255
BP	GO:0032200	telomere organization	68	0.395193	1.3835	0.0516667	0.346935	0.311984	1297	tags=28%, list=24%, signal=22%	3320/3326/10728/10575/7203/3192/22948/1499/3181/26354/10576/167227/55183/79677/23049/10694/54464/3184/7874
MF	GO:0016829	lyase activity	58	-0.358813	-1.31344	0.0518519	0.347474	0.312469	847	tags=24%, list=15%, signal=21%	80017/80896/51071/5423/171425/9425/51380/5805/4056/57136/2982/55556/6916/113451
BP	GO:0016601	Rac protein signal transduction	26	-0.485601	-1.46842	0.0518868	0.347474	0.312469	516	tags=27%, list=9%, signal=25%	83478/9844/10163/9855/5879/55114/23191
BP	GO:0048812	neuron projection morphogenesis	223	0.305451	1.27542	0.0519663	0.347538	0.312527	803	tags=23%, list=15%, signal=20%	3320/3326/8522/26037/6696/10154/8826/8829/6092/2803/9693/9378/23426/8766/10501/596/10160/26115/4851/10611/23136/23327/9334/26047/6857/6654/50618/51347/23543/1982/5728/23405/84062/8828/219699/104/100528062/6093/1499/4891/51760/133418/8976/10890/5590/3688/8650/9043/4976/5797/22902
BP	GO:1903078	positive regulation of protein localization to plasma membrane	29	0.503446	1.48652	0.052356	0.348954	0.3138	1717	tags=62%, list=31%, signal=43%	5295/493/8766/5581/8878/3688/7430/57628/1739/5621/163882/25921/5583/4035/6809/3799/2181/51201
MF	GO:0051539	4 iron, 4 sulfur cluster binding	19	0.573895	1.52324	0.0524345	0.348954	0.3138	4	tags=5%, list=0%, signal=5%	1806
BP	GO:0045069	regulation of viral genome replication	37	0.467059	1.45837	0.0524535	0.348954	0.3138	1025	tags=38%, list=19%, signal=31%	56829/596/4851/5359/55254/5481/684/1655/104/1654/3428/6733/6732/54737
BP	GO:0003002	regionalization	78	0.384496	1.38217	0.052459	0.348954	0.3138	596	tags=19%, list=11%, signal=17%	7046/57534/2114/8829/6092/5125/22856/3516/9935/54806/4851/4088/5090/8828/1499
BP	GO:0009967	positive regulation of signal transduction	530	0.268705	1.20904	0.0526316	0.349167	0.313992	1244	tags=28%, list=23%, signal=24%	3320/2321/7037/3326/7046/152110/8826/9516/3091/8829/728/6386/6092/9693/10783/5468/9378/8754/6774/5295/118788/247/3303/2923/3162/8440/10457/22856/3516/344558/837/4249/57630/10725/23643/4790/10892/5771/9958/8527/7097/5966/4851/5329/10342/161742/115004/834/6788/1075/2268/5581/8575/4088/8036/5819/5151/7494/6654/51347/5728/684/22926/9188/9830/55252/1655/811/57162/219699/9258/6093/1499/1654/100505385/9…
MF	GO:0043022	ribosome binding	32	0.480616	1.46052	0.0526316	0.349167	0.313992	1653	tags=47%, list=30%, signal=33%	80315/3309/79612/27000/29789/1965/80155/2107/132864/83939/253943/6728/6731/10196/79631
CC	GO:0045177	apical part of cell	106	0.356872	1.3553	0.052795	0.349387	0.314189	1215	tags=42%, list=22%, signal=33%	3326/483/728/2060/9693/1811/528/4851/5641/2778/4478/5205/523/5728/5108/79901/23094/684/1499/4891/5873/5590/10057/1514/1896/8650/5962/526/7430/10159/351/1739/5800/8140/22931/25932/5144/57817/1508/4771/6533/9114/10207/64924
BP	GO:0000723	telomere maintenance	67	0.396621	1.38887	0.0528053	0.349387	0.314189	1297	tags=28%, list=24%, signal=22%	3320/3326/10728/10575/7203/3192/22948/1499/3181/26354/10576/167227/55183/79677/23049/10694/54464/3184/7874
BP	GO:0046685	response to arsenic-containing substance	13	0.639137	1.52496	0.0531496	0.350904	0.315553	609	tags=38%, list=11%, signal=34%	3162/1026/5728/1654/54407
BP	GO:0055065	metal ion homeostasis	186	0.315375	1.28262	0.0531758	0.350904	0.315553	1136	tags=28%, list=21%, signal=23%	7037/7184/54757/483/10672/3091/728/6622/9709/488/1193/3162/2099/493/27/596/6507/23327/26234/54822/79572/10367/5581/817/4088/523/55240/79901/811/4891/2495/7178/375/2769/160335/1317/7226/719/30001/5310/351/6556/5621/23400/5144/10539/1756/7474/7531/57817/9474/1230/51714
BP	GO:0050905	neuromuscular process	38	0.460985	1.43611	0.0533563	0.351628	0.316205	592	tags=26%, list=11%, signal=24%	64478/488/9378/54715/6507/2895/23543/5728/104/23287
BP	GO:0045597	positive regulation of cell differentiation	302	0.289802	1.24562	0.0534979	0.352094	0.316624	821	tags=23%, list=15%, signal=20%	604/85477/3326/7046/861/3600/10154/3091/8829/6386/6092/1051/2803/9693/5468/6774/22890/2353/247/3303/5925/9643/5034/8766/4790/54806/64332/10892/23013/5292/596/7097/3192/274/9308/4851/6788/80005/11221/4088/7494/8648/1982/5728/23405/100750247/6938/55252/811/23250/1793/100528062/1499/5991/2621/1432/5590/5467/94056/8650/6777/3123/9043/4976/2022/22902/6925/406
BP	GO:0046794	transport of virus	11	0.661669	1.52116	0.0538462	0.352818	0.317275	1408	tags=73%, list=26%, signal=54%	2060/200576/684/1514/9972/6993/219931/3839
BP	GO:0060323	head morphogenesis	11	0.664478	1.52762	0.0538462	0.352818	0.317275	876	tags=45%, list=16%, signal=38%	84159/59338/22930/25836/10159
MF	GO:0042287	MHC protein binding	11	-0.629949	-1.56294	0.0539419	0.352818	0.317275	833	tags=36%, list=15%, signal=31%	3133/10859/920/972
BP	GO:0072583	clathrin-dependent endocytosis	31	0.489615	1.48138	0.0539629	0.352818	0.317275	800	tags=35%, list=15%, signal=30%	6453/115548/8527/1213/161/821/50618/8976/54874/55589/55681
CC	GO:0098862	cluster of actin-based cell projections	35	0.472512	1.45556	0.0539629	0.352818	0.317275	617	tags=29%, list=11%, signal=26%	3326/10672/4643/1811/2059/5205/4642/79901/54407/4891
BP	GO:0010594	regulation of endothelial cell migration	64	0.403269	1.39741	0.0543657	0.354437	0.318731	793	tags=28%, list=14%, signal=24%	90627/3091/8829/5468/3162/9734/2752/493/4851/5641/161742/2821/8828/811/116150/55294/5797/4780
BP	GO:1905517	macrophage migration	15	-0.58241	-1.55643	0.0543933	0.354437	0.318731	361	tags=27%, list=7%, signal=25%	1240/1436/64805/1524
BP	GO:0001954	positive regulation of cell-matrix adhesion	24	0.516494	1.47204	0.0544815	0.354437	0.318731	659	tags=25%, list=12%, signal=22%	342184/8826/8829/4088/6093/5590
BP	GO:0006066	alcohol metabolic process	100	-0.321826	-1.30192	0.0544959	0.354437	0.318731	931	tags=30%, list=17%, signal=25%	1050/3705/84869/9563/51447/20/3707/847/5321/84532/217/1593/253430/5336/55304/283871/9619/3631/5724/6721/3418/8611/151056/5805/27010/4864/114876/11165/3990/3479
BP	GO:1903050	regulation of proteolysis involved in cellular protein catabolic process	99	0.367118	1.37718	0.0547731	0.355774	0.319934	640	tags=17%, list=12%, signal=15%	3326/6386/9709/255488/3303/154214/7514/1075/8667/29979/25820/5728/64326/8945/23287/55294/9113
BP	GO:1900151	regulation of nuclear-transcribed mRNA catabolic process, deadenylation-dependent decay	14	-0.588718	-1.54575	0.0552147	0.358121	0.322044	802	tags=29%, list=15%, signal=24%	23112/26986/677/678
BP	GO:0071345	cellular response to cytokine stimulus	273	0.294639	1.25237	0.055325	0.358121	0.322044	1131	tags=28%, list=21%, signal=24%	7037/2180/3309/3326/3600/3091/3329/10963/1051/4360/5468/2059/6774/3303/2923/55022/837/84159/7357/5034/3718/10725/4790/5771/3556/7097/3192/22904/4851/55647/2634/834/965/7494/6654/6432/9759/8828/3460/55854/2621/1432/3845/4144/2241/55818/8731/3454/3428/6777/4780/11213/4904/7128/1660/65125/6688/6091/81/83666/3720/2932/55183/2648/7538/7327/1540/8767/7474/7175/7706/10010/57817/9943/9705/1230/1385
BP	GO:0043933	protein-containing complex subunit organization	621	0.260629	1.18571	0.0553506	0.358121	0.322044	1095	tags=22%, list=20%, signal=20%	3320/342184/7037/85477/3309/3326/8522/10788/10728/285590/3329/6622/2060/115548/8773/488/2059/22890/93663/3303/10718/2099/8440/57600/5925/5921/30844/3936/8935/3556/2885/1213/81671/7203/274/9645/55706/10342/6646/54822/54902/5829/2744/55254/6767/6788/10367/80183/8667/10241/5581/29979/4478/4088/10497/5481/3308/6857/395/54541/23405/23234/1207/9050/341/10048/811/340348/4719/1983/1654/128866/6742/8452/8…
BP	GO:0030705	cytoskeleton-dependent intracellular transport	86	0.370456	1.35768	0.0555556	0.35898	0.322816	952	tags=28%, list=17%, signal=23%	3091/4643/3192/26115/1176/5870/2319/4642/5861/5108/636/84062/4651/23287/8976/5590/54874/55207/4644/4976/23095/351/10128/81
BP	GO:0043254	regulation of protein-containing complex assembly	182	0.313921	1.27378	0.0556369	0.359039	0.322869	1286	tags=31%, list=23%, signal=25%	3320/342184/7037/85477/3309/10788/6622/2059/93663/3303/2099/8440/57600/5925/5921/3936/2885/274/5581/4478/10497/1654/8976/9113/5590/375/2241/51100/5962/29766/5987/56907/55755/56681/7408/51429/100287171/1739/5341/2932/5908/1859/57704/23514/5494/1385/29767/5899/7040/581/6624/2242/348/64581/9873/647087/50807
BP	GO:0050853	B cell receptor signaling pathway	29	-0.474905	-1.50147	0.0559441	0.360552	0.32423	610	tags=38%, list=11%, signal=34%	6850/695/23180/4067/5336/3071/9404/23228/29760/57181/4208
BP	GO:0007026	negative regulation of microtubule depolymerization	11	-0.627202	-1.55613	0.0560166	0.360552	0.32423	710	tags=45%, list=13%, signal=40%	9181/23122/157922/4131/89795
CC	GO:0098576	lumenal side of membrane	18	-0.532433	-1.48927	0.0561555	0.360979	0.324614	199	tags=44%, list=4%, signal=43%	3107/3133/121665/3106/3113/3122/3115/972
BP	GO:0046777	protein autophosphorylation	107	0.354671	1.34516	0.056338	0.361684	0.325248	1108	tags=32%, list=20%, signal=26%	2321/152110/8826/10783/10457/79834/5292/54822/2268/817/23235/51701/51347/9748/200576/5613/9451/1965/1654/9961/2241/2022/127933/7443/11213/65125/23400/2932/9261/1195/1859/2066/7006/9943
BP	GO:1902882	regulation of response to oxidative stress	38	0.457879	1.42644	0.0567986	0.362931	0.326369	818	tags=34%, list=15%, signal=29%	79772/3091/5034/27244/135112/29979/5151/1499/55294/50640/4780/7226/10533
BP	GO:0055076	transition metal ion homeostasis	49	0.424526	1.39695	0.0568562	0.362931	0.326369	1215	tags=39%, list=22%, signal=30%	7037/3091/3162/26234/523/55240/79901/4891/2495/375/1317/351/6556/5621/23400/10539/57817/9114/64924
BP	GO:0003203	endocardial cushion morphogenesis	12	0.657124	1.54177	0.0568627	0.362931	0.326369	878	tags=50%, list=16%, signal=42%	7046/6092/3516/4851/2022/6091
BP	GO:0002009	morphogenesis of an epithelium	137	0.336727	1.32289	0.0568862	0.362931	0.326369	658	tags=20%, list=12%, signal=18%	342184/90627/57534/3091/8829/64478/9788/2099/3516/54806/57591/2885/596/9645/4851/80184/6788/10522/4478/4088/6654/5728/5613/8945/1499/55036/3845/10890
BP	GO:0001822	kidney development	80	0.376803	1.36576	0.0569106	0.362931	0.326369	415	tags=18%, list=8%, signal=16%	342184/7046/8826/8829/6092/4643/5125/9788/84159/54806/596/4851/80184/4088
MF	GO:0004197	cysteine-type endopeptidase activity	48	0.427704	1.40535	0.0571429	0.362931	0.326369	374	tags=17%, list=7%, signal=16%	57602/2923/837/10892/9958/5641/834/1075
BP	GO:0071715	icosanoid transport	10	-0.651756	-1.54741	0.0572034	0.362931	0.326369	960	tags=60%, list=17%, signal=50%	5025/6850/5321/89845/5608/10257
BP	GO:0071622	regulation of granulocyte chemotaxis	14	-0.584466	-1.53459	0.0572597	0.362931	0.326369	488	tags=43%, list=9%, signal=39%	3071/1240/5879/1436/57118/972
BP	GO:1905521	regulation of macrophage migration	14	-0.586452	-1.53981	0.0572597	0.362931	0.326369	361	tags=29%, list=7%, signal=27%	1240/1436/64805/1524
BP	GO:0099111	microtubule-based transport	70	0.388048	1.37134	0.0572831	0.362931	0.326369	916	tags=27%, list=17%, signal=23%	152110/3091/3192/1176/5870/2319/5861/5108/636/84062/23287/5991/55036/5590/55207/4976/23095/351/10128
BP	GO:0032481	positive regulation of type I interferon production	35	0.470103	1.44813	0.0573356	0.362931	0.326369	1168	tags=29%, list=21%, signal=23%	3320/3329/7097/115004/1654/1660/929/8767/23586/10211
BP	GO:0006023	aminoglycan biosynthetic process	28	0.503566	1.48155	0.0580986	0.365783	0.328934	739	tags=39%, list=13%, signal=34%	337876/9653/22856/29940/4790/51363/1213/9334/6483/10057/55454
CC	GO:0030672	synaptic vesicle membrane	28	0.503697	1.48193	0.0580986	0.365783	0.328934	524	tags=25%, list=10%, signal=23%	81615/79772/6622/598/10497/6857/84062
CC	GO:0099501	exocytic vesicle membrane	28	0.503697	1.48193	0.0580986	0.365783	0.328934	524	tags=25%, list=10%, signal=23%	81615/79772/6622/598/10497/6857/84062
BP	GO:0001935	endothelial cell proliferation	46	0.434735	1.41274	0.0582192	0.365783	0.328934	167	tags=15%, list=3%, signal=15%	2321/7046/3091/8829/5468/6774/3162
BP	GO:0030879	mammary gland development	44	0.439856	1.42269	0.0582192	0.365783	0.328934	1131	tags=43%, list=21%, signal=35%	3091/1051/64478/394/10718/2099/10522/7494/8648/5066/8945/9113/6777/6091/57142/2066/7474/7039/1385
BP	GO:0002682	regulation of immune system process	515	0.27058	1.21412	0.0582278	0.365783	0.328934	1245	tags=31%, list=23%, signal=26%	3320/10808/604/7037/85477/3326/11326/861/3600/30817/3091/728/3329/6622/1051/3937/5468/6774/5295/22890/2353/118788/3303/3162/2099/8440/10457/23705/23151/5925/9935/57630/3718/23643/64332/10892/5771/9958/596/7097/1026/9308/5359/5641/115004/1075/2268/3313/11221/5581/2821/4478/4088/59338/5819/2319/8379/7494/868/6654/23543/9984/10461/684/9188/811/57162/2212/9258/1499/7409/1654/89857/9867/55294/8976/262…
BP	GO:0007631	feeding behavior	14	0.623612	1.52788	0.0584795	0.366045	0.329169	1009	tags=43%, list=18%, signal=35%	6774/2353/2744/351/257194/5194
BP	GO:0098760	response to interleukin-7	10	0.674779	1.52655	0.0584906	0.366045	0.329169	226	tags=40%, list=4%, signal=38%	3329/10963/2923/5034
BP	GO:0098761	cellular response to interleukin-7	10	0.674779	1.52655	0.0584906	0.366045	0.329169	226	tags=40%, list=4%, signal=38%	3329/10963/2923/5034
MF	GO:0043178	alcohol binding	31	-0.464356	-1.45971	0.0586797	0.366348	0.329442	463	tags=29%, list=8%, signal=27%	57476/9619/3709/55803/27010/23228/4864/114880/114876
BP	GO:0032410	negative regulation of transporter activity	21	0.540433	1.49052	0.0587189	0.366348	0.329442	489	tags=38%, list=9%, signal=35%	6622/51719/1193/23327/5581/817/29979/5728
BP	GO:2000772	regulation of cellular senescence	26	0.513284	1.49479	0.0588235	0.366348	0.329442	828	tags=31%, list=15%, signal=26%	10135/604/10783/115004/5933/3845/406/4904
BP	GO:0055080	cation homeostasis	213	0.30757	1.27286	0.058908	0.366348	0.329442	1144	tags=29%, list=21%, signal=24%	7037/7184/54757/483/10672/3091/728/6622/9709/1811/488/1193/3162/2099/493/27/596/54734/6507/23327/55647/26234/54822/79572/10367/5581/817/4088/523/55240/79901/811/4097/4891/2495/7178/375/2769/160335/1317/7226/23312/719/30001/10159/5310/351/6556/5621/7879/23400/25932/5144/10539/1756/7474/7531/57817/9474/1230/51714/535
BP	GO:0003176	aortic valve development	13	0.636482	1.51863	0.0590551	0.366348	0.329442	1661	tags=77%, list=30%, signal=54%	6092/3516/5925/4851/6093/6091/7040/7132/7133/659
BP	GO:1901522	positive regulation of transcription from RNA polymerase II promoter involved in cellular response to chemical stimulus	13	0.635798	1.517	0.0590551	0.366348	0.329442	793	tags=38%, list=14%, signal=33%	3091/3516/4851/7494/4780
BP	GO:1903579	negative regulation of ATP metabolic process	13	0.635997	1.51747	0.0590551	0.366348	0.329442	528	tags=38%, list=10%, signal=35%	6622/6774/55022/54541/9759
BP	GO:0009968	negative regulation of signal transduction	403	0.272974	1.19916	0.0596026	0.367405	0.330393	1114	tags=27%, list=20%, signal=23%	604/3309/7046/3301/5922/9516/3091/8829/6622/9709/5468/5782/3303/598/3162/2099/8440/55022/23151/5925/5921/493/8994/10114/57630/26091/9575/5771/10625/8527/27244/27/596/7323/5516/4851/5329/5641/161742/6788/11221/59338/2773/7494/868/51701/51347/54541/5728/9984/636/11329/10048/811/219699/9258/8945/1499/1654/8452/55294/9113/58533/2621/1432/5590/7178/9961/100113407/23304/55870/23005/197131/6198/3688/872…
BP	GO:0070199	establishment of protein localization to chromosome	11	0.65484	1.50546	0.0596154	0.367405	0.330393	1365	tags=73%, list=25%, signal=55%	10575/7203/22948/25836/10576/23514/10694/25913
BP	GO:0009617	response to bacterium	174	0.314299	1.27414	0.0599415	0.367405	0.330393	1256	tags=37%, list=23%, signal=29%	5836/54757/9516/728/3329/6622/1051/4360/488/8754/2353/8724/2289/3516/23166/23643/4790/10892/7097/22904/4851/2634/834/6767/2268/11221/5581/7494/51552/5861/57162/8976/1432/2241/5467/23005/3454/3123/26057/23118/7100/11213/5142/7128/6688/3727/929/6556/9261/3066/7538/8767/51752/7474/57817/55088/6197/259230/7040/7189/3105/55914/2207/8493
BP	GO:0060148	positive regulation of posttranscriptional gene silencing	22	0.533324	1.48381	0.0600707	0.367405	0.330393	1350	tags=45%, list=25%, signal=34%	6774/8994/8087/1655/1660/7538/23369/7040/8737/57510
MF	GO:0001098	basal transcription machinery binding	34	0.467978	1.42914	0.0601375	0.367405	0.330393	1404	tags=41%, list=26%, signal=31%	2099/51602/3192/23160/8607/8725/6925/1660/64754/55197/51585/51322/9646/57654
MF	GO:0001099	basal RNA polymerase II transcription machinery binding	34	0.467978	1.42914	0.0601375	0.367405	0.330393	1404	tags=41%, list=26%, signal=31%	2099/51602/3192/23160/8607/8725/6925/1660/64754/55197/51585/51322/9646/57654
BP	GO:0050691	regulation of defense response to virus by host	17	0.589327	1.51753	0.0601504	0.367405	0.330393	953	tags=35%, list=17%, signal=29%	3320/3600/115004/7128/1660/83666
[truncated: 9,315 more rows]

## Sheet: Table S4
Supplementary table S4: The differentially expressed aging-related genes(DEAGs) from GSE174367
[truncated: 247 more rows]

## Sheet: Table S5
Supplementary table S5: The differentially expressed aging-relted genes (DEAGs) from GSE48350
[truncated: 91 more rows]

[truncated: 2 more sheets: Table S6, Table S7]
